# Supplementary material for: Assembly and comparative analysis of four complete mitochondrial genomes of Pulsatilla species
Source: BMC Plant Biol. 2025 Oct 23;25:1450. doi: 10.1186/s12870-025-07527-1 (PMC12548136; doi:10.1186/s12870-025-07527-1)
Supplement: Supplementary file 2 — Supplementary Material 2: Table S1 Genes predicted in the four mitogenomes of Pulsatilla species Table S2 The introns of protein-coding genes in four mitogenomes Table S3 The ORFs of four mitogenomes of Pulsatilla species Table S4 The SSR of four mitogenomes of Pulsatilla species Table S5 The Long repeat sequences of four mitogenomes of Pulsatilla species Table S6 ENC vaule of four mitogenomes of Pulsatilla species Table S7 The RNA-editing sites of four mitogenomes of Pulsatilla species. Table S8 Collinear blocks and their matched genes. [file 12870_2025_7527_MOESM2_ESM.xlsx]

## Sheet: Table S1
Table S1 Genes predicted in the four mitogenomes of Pulsatilla species
Group of genes	P. chinensis	P. chinensis var. kissii	P. cernua	P. dahurica
ATP synthase	atp1※, atp4, atp6, atp8, atp9	atp1※, atp4, atp6, atp8, atp9	atp4, atp6, atp8, atp9	atp4, atp6, atp8, atp9
Cytochrome	ccmB, ccmCa, ccmFcb, ccmFna	ccmB, ccmC, ccmFc, ccmFn	ccmB, ccmC, ccmFc, ccmFn	ccmB, ccmCa, ccmFc, ccmFn
c biogenesis
Ubiquinol cytochrome	cob	cob	cob	cob
creductase
Cytochrome	cox1, cox2, cox3	cox1, cox2, cox3	cox1, cox2, cox3	cox1, cox2, cox3
c oxidase
Maturases	matR	matR	matR	matR, matR
Transport membrane protein	mttBa	mttB	mttB	mttBa
NADH dehydrogenase	nad1, nad2, nad3a, nad4, nad4L, nad5, nad6a, nad7, nad9	nad1, nad2, nad3, nad4, nad4L, nad5, nad6, nad7, nad9	nad1, nad2, nad3a, nad4, nad4L, nad5, nad6, nad7, nad9a	nad1, nad2, nad3a, nad4, nad4L, nad5, nad6a, nad7, nad9
Large subunit of ribosomal proteins	rpl10, rpl16a, rpl2, rpl5	rpl10, rpl16, rpl2, rpl5	rpl10, rpl16, rpl2, rpl5	rpl10, rpl16a, rpl2, rpl5
Small subunit of ribosomal proteins	rps1, rps11, rps12a※, rps13a, rps19a, rps2, rps3a, rps4, rps7a	rps1, rps11, rps12※, rps13, rps19a, rps2, rps3, rps4, rps7	rps1, rps11, rps13, rps19, rps2a, rps3, rps4, rps7	rps1a, rps11, rps13a, rps19a, rps2, rps3a, rps4, rps7a
Succinate dehydrogenae	sdh3, sdh4	sdh3, sdh4	sdh3, sdh4	sdh3, sdh4
Ribosomal RNAs	rrn26, rrn18, rrn5	rrn26, rrn18, rrn5	rrn26a, rrn18, rrn5	rrn26, rrn18, rrn5
Transfer RNAs	trnC-GCA, trnD-GUC, trnfM-CAU, trnG-GCC, trnH-GUG, trnK-UUU, trnM-CAU, trnN-GUU, trnP-UGGa, trnQ-UUG, trnW-CCA, trnY-GUA	trnC-GCAa, trnD-GUC, trnfM-CAU, trnG-GCC, trnH-GUG, trnK-UUU, trnM-CAU, trnN-GUU, trnP-UGGa, trnQ-UUG, trnW-CCA, trnY-GUA	trnC-GCA, trnD-GUCa, trnfM-CAUd, trnG-GCC, trnH-GUG, trnK-UUU, trnM-CAUa, trnN-GUUa, trnP-UGG, trnQ-UUG, trnW-CCAa, trnY-GUA	trnA-UGC, trnC-GCAb, trnD-GUC, trnE-UUCa, trnG-GCC, trnH-GUG, trnI-GAU, trnK-CUU, trnK-UUU, trnM-CAUe, trnN-GUUe, trnP-UGGc, trnQ-UUG, trnR-ACG, trnT-GGU, trnV-GACa, trnW-CCA, trnY-GUAa
Note: a represents two copies of the gene; b represents three copies of the gene; c represents four copies of the gene; d represents five copies of the gene; e represents six copies of the gene: ※represents the absent PCG genes of P. dahurica and P. cernua

## Sheet: Table S2
Table S2 The introns of protein-coding genes in four mitogenomes
	Number of introns
Gene Name	P. chinensis	P. chinensis var. kissii	P. cernua	P. dahurica
ccmFc	1	1	1	1
cox2	1	1	1	1
nad1	4	4	4	4
nad2	4	4	4	4
nad4	3	3	3	3
nad5	4	4	4	4
nad7	4	4	4	4
rpl2	1	1	1	1
rps3	1	1	1	1

## Sheet: Table S3
Table S3 The ORFs of four mitogenomes of Pulsatilla species
	P. chinensis	P. chinensis var. kissii	P. cernua	P. dahurica
Gene Number:	251	199	251	241
Gene Total Length（bp）:	119223	92253	138696	109428
Gene Average Length（bp）:	475	464	553	454
Gene's GC Content ( %) :	49.28	46.84	44.34	46.7
% of Genome (Genes):	13.56	13.48	18.55	13.27

## Sheet: Table S4
	Table S4 The SSR of four mitogenomes of Pulsatilla species
P. chinensis				P. chinensis var. kissii				P. cernua				P. dahurica
Length (bp)	type	num	num(>=20bp)	Length (bp)	type	num	num(>=20bp)	Length (bp)	type	num	num(>=20bp)	Length (bp)	type	num	num(>=20bp)
1	A/T	194	1	1	A/T	169	0	1	A/T	245	0	1	A/T	213	0
1	C/G	188	36	1	C/G	22	0	1	C/G	32	0	1	C/G	29	0
2	AC/GT	3	0	2	AC/GT	1	0	2	AG/CT	19	0	2	AC/GT	1	0
2	AG/CT	27	0	2	AG/CT	21	0	2	AT/AT	66	0	2	AG/CT	24	0
2	AT/AT	71	0	2	AT/AT	60	0	3	AAC/GTT	1	0	2	AT/AT	72	0
3	AAC/GTT	2	0	3	AAC/GTT	2	0	3	AAG/CTT	11	0	3	AAC/GTT	1	0
3	AAG/CTT	12	0	3	AAG/CTT	11	0	3	AAT/ATT	6	0	3	AAG/CTT	16	0
3	AAT/ATT	2	0	3	AAT/ATT	1	0	3	ACC/GGT	1	0	3	AAT/ATT	4	0
3	ACC/GGT	3	0	3	ACC/GGT	1	0	3	ACT/AGT	2	0	3	ACC/GGT	1	0
3	ACT/AGT	2	0	3	ACT/AGT	2	0	3	AGC/CTG	1	0	3	ACT/AGT	5	0
3	AGC/CTG	1	0	3	AGC/CTG	1	0	3	AGG/CCT	13	0	3	AGC/CTG	1	0
3	AGG/CCT	15	0	3	AGG/CCT	11	0	4	Tetranuc	63	0	3	AGG/CCT	15	0
3	ATC/ATG	1	0	4	Tetranuc	52	0	5	Pentanuc	11	0	3	ATC/ATG	1	0
4	Tetranuc	74	0	5	Pentanuc	11	0	6	Hexanucl	3	0	4	Tetranuc	79	0
5	Pentanuc	21	4	6	Hexanucl	4	0					5	Pentanuc	13	0
6	Hexanucl	15	0									6	Hexanucl	6	0
Total number		631	41			369	0			474	0			481	0
A/T%		0.307448				0.457995				0.516878				0.442827

## Sheet: Table S5
Table S5 The Long repeat sequences of four mitogenomes of Pulsatilla species
	P. chinensis		P. chinensis var. kissii		P. cernua		P. dahurica
ID	Length (bp)	Type	Length (bp)	Type	Length (bp)	Type	Length (bp)	Type
R1	26008	P	21799	F	71126	F	19430	F
R2	21328	P	5654	F	38904	F	16945	F
R3	20933	P	5569	F	8396	F	7935	F
R4	19980	P	1935	F	7960	F	577	F
R5	16048	P	324	F	3940	F	577	F
R6	14636	P	306	F	536	F	404	F
R7	14570	P	286	F	240	F	383	F
R8	12838	P	267	F	236	F	366	F
R9	12699	P	264	F	225	F	320	F
R10	11522	F	262	F	215	F	309	F
R11	11522	P	251	F	208	F	308	F
R12	9840	F	246	F	206	F	308	F
R13	8640	P	240	F	206	F	308	F
R14	8394	F	239	F	201	F	307	F
R15	8352	P	233	F	201	F	291	F
R16	8219	P	227	F	199	F	285	F
R17	8103	P	216	F	195	F	277	F
R18	8054	P	211	F	192	F	277	F
R19	7504	P	210	F	185	F	276	F
R20	6719	P	207	F	180	F	274	F
R21	6442	P	207	F	180	F	274	F
R22	5806	P	205	F	180	F	255	F
R23	5686	P	204	F	179	F	255	F
R24	5291	P	204	F	179	F	255	F
R25	4497	P	202	F	179	F	254	F
R26	4452	P	202	F	177	F	247	F
R27	4288	P	196	F	177	F	247	F
R28	3797	P	191	F	177	F	243	F
R29	3025	F	188	F	177	F	243	F
R30	2491	P	186	F	174	F	243	F
R31	2404	P	186	F	170	F	239	F
R32	2314	P	186	F	162	F	237	F
R33	2080	P	182	F	158	F	233	F
R34	1868	P	180	F	158	F	233	F
R35	1679	P	171	F	158	F	227	F
R36	1679	P	171	F	158	F	227	F
R37	1567	P	165	F	156	F	227	F
R38	1473	P	163	F	156	F	225	F
R39	1417	P	161	F	156	F	225	F
R40	1252	P	159	F	156	F	224	F
R41	1159	P	158	F	156	F	224	F
R42	1122	P	154	F	156	F	224	F
R43	1025	P	154	F	154	F	224	F
R44	924	P	153	F	148	F	222	F
R45	889	P	151	F	147	F	221	F
R46	889	P	150	F	147	F	221	F
R47	883	P	148	F	147	F	220	F
R48	823	P	147	F	147	F	218	F
R49	799	P	147	F	147	F	218	F
R50	795	P	147	F	147	F	209	F
R51	769	P	147	F	147	F	208	F
R52	763	P	147	F	147	F	208	F
R53	759	P	146	F	146	F	208	F
R54	733	P	146	F	146	F	207	F
R55	661	P	145	F	145	F	205	F
R56	655	P	143	F	145	F	205	F
R57	613	P	143	F	145	F	200	F
R58	552	P	143	F	143	F	193	F
R59	552	P	143	F	143	F	193	F
R60	535	P	143	F	143	F	193	F
R61	533	P	142	F	143	F	193	F
R62	531	P	142	F	143	F	192	F
R63	531	P	140	F	143	F	191	F
R64	524	P	133	F	142	F	191	F
R65	515	P	132	F	142	F	191	F
R66	507	P	131	F	138	F	191	F
R67	501	P	128	F	138	F	190	F
R68	427	P	127	F	137	F	190	F
R69	422	P	127	F	132	F	189	F
R70	421	P	127	F	132	F	184	F
R71	399	P	124	F	129	F	182	F
R72	394	P	122	F	127	F	181	F
R73	392	P	119	F	127	F	181	F
R74	390	P	119	F	127	F	178	F
R75	374	P	117	F	126	F	175	F
R76	370	P	117	F	126	F	169	F
R77	366	F	116	F	123	F	169	F
R78	366	P	115	F	121	F	167	F
R79	363	P	115	F	121	F	165	F
R80	362	F	114	F	119	F	165	F
R81	362	F	114	F	114	F	165	F
R82	362	P	113	F	113	F	162	F
R83	362	P	112	F	113	F	157	F
R84	343	F	112	F	112	F	157	F
R85	343	P	112	F	112	F	156	F
R86	329	F	110	F	112	F	156	F
R87	329	P	110	F	111	F	156	F
R88	314	P	110	F	111	F	156	F
R89	311	F	110	F	110	F	154	F
R90	311	F	110	F	110	F	154	F
R91	311	P	106	F	110	F	154	F
R92	311	P	105	F	110	F	154	F
R93	310	F	105	F	110	F	154	F
R94	310	P	105	F	107	F	154	F
R95	310	P	105	F	107	F	153	F
R96	308	F	105	F	105	F	151	F
R97	308	P	104	F	105	F	150	F
R98	308	P	103	F	104	F	150	F
R99	307	F	102	F	100	F	148	F
R100	307	P	99	F	99	F	147	F
R101	300	P	99	F	99	F	147	F
R102	291	F	98	F	99	F	147	F
R103	287	F	98	F	97	F	147	F
R104	287	P	96	F	96	F	147	F
R105	280	P	96	F	96	F	146	F
R106	276	P	96	F	96	F	146	F
R107	262	P	95	F	96	F	146	F
R108	262	P	95	F	96	F	146	F
R109	261	F	95	F	96	F	145	F
R110	261	P	94	F	96	F	145	F
R111	256	R	93	F	95	F	145	F
R112	255	F	92	F	95	F	145	F
R113	255	F	92	F	95	F	143	F
R114	255	F	92	F	95	F	143	F
R115	255	P	92	F	95	F	143	F
R116	255	P	92	F	94	F	143	F
R117	255	P	91	F	93	F	143	F
R118	255	P	91	F	92	F	143	F
R119	253	F	91	F	92	F	143	F
R120	253	P	91	F	90	F	143	F
R121	249	P	91	F	89	F	143	F
R122	245	P	91	F	89	F	143	F
R123	243	F	91	F	89	F	143	F
R124	243	P	90	F	89	F	143	F
R125	242	F	90	F	89	F	143	F
R126	242	F	90	F	89	F	143	F
R127	242	F	90	F	89	F	142	F
R128	242	F	90	F	89	F	142	F
R129	242	F	90	F	89	F	141	F
R130	242	F	90	F	89	F	141	F
R131	242	F	90	F	89	F	141	F
R132	242	F	90	F	89	F	139	F
R133	242	F	90	F	89	F	139	F
R134	242	P	90	F	89	F	138	F
R135	242	P	90	F	89	F	138	F
R136	242	P	90	F	89	F	138	F
R137	242	P	90	F	89	F	138	F
R138	242	P	90	F	89	F	137	F
R139	242	P	89	F	89	F	135	F
R140	242	P	89	F	89	F	133	F
R141	242	P	89	F	89	F	131	F
R142	242	P	89	F	89	F	130	F
R143	239	F	89	F	89	F	130	F
R144	239	P	89	F	89	F	129	F
R145	237	F	89	F	88	F	127	F
R146	237	F	89	F	88	F	127	F
R147	237	P	89	F	88	F	127	F
R148	228	P	89	F	88	F	126	F
R149	227	R	89	F	88	F	126	F
R150	225	F	88	F	88	F	126	F
R151	224	F	88	F	88	F	123	F
R152	224	F	88	F	88	F	122	F
R153	224	F	88	F	88	F	122	F
R154	224	F	88	F	88	F	122	F
R155	224	F	88	F	88	F	121	F
R156	224	F	88	F	88	F	121	F
R157	224	F	88	F	87	F	121	F
R158	224	F	88	F	87	F	121	F
R159	224	F	88	F	86	F	119	F
R160	224	F	88	F	86	F	119	F
R161	224	F	88	F	85	F	119	F
R162	224	F	88	F	84	F	117	F
R163	224	F	88	F	83	F	117	F
R164	224	F	88	F	83	F	117	F
R165	224	F	88	F	83	F	117	F
R166	224	F	88	F	82	F	115	F
R167	224	F	88	F	82	F	115	F
R168	224	F	88	F	82	F	115	F
R169	224	F	88	F	82	F	113	F
R170	224	F	88	F	82	F	113	F
R171	224	F	88	F	81	F	113	F
R172	224	F	88	F	81	F	112	F
R173	224	F	88	F	80	F	112	F
R174	224	F	88	F	80	F	112	F
R175	224	R	87	F	80	F	112	F
R176	224	R	87	F	80	F	112	F
R177	224	R	87	F	80	F	112	F
R178	224	R	86	F	79	F	112	F
R179	224	R	86	F	79	F	112	F
R180	224	R	85	F	79	F	111	F
R181	224	R	84	F	79	F	111	F
R182	224	R	84	F	79	F	111	F
R183	224	R	84	F	78	F	110	F
R184	224	R	84	F	78	F	110	F
R185	224	R	84	F	78	F	110	F
R186	224	R	84	F	78	F	110	F
R187	224	R	84	F	78	F	110	F
R188	224	R	84	F	78	F	110	F
R189	224	R	84	F	78	F	110	F
R190	224	R	84	F	78	F	109	F
R191	224	R	84	F	77	F	109	F
R192	224	R	81	F	77	F	107	F
R193	224	R	81	F	77	F	107	F
R194	224	R	81	F	77	F	107	F
R195	224	R	81	F	77	F	107	F
R196	224	R	81	F	77	F	107	F
R197	224	R	81	F	77	F	107	F
R198	224	R	81	F	77	F	106	F
R199	224	R	81	F	76	F	106	F
R200	224	R	80	F	76	F	106	F
R201	223	F	80	F	76	F	106	F
R202	223	F	80	F	76	F	106	F
R203	223	R	80	F	76	F	106	F
R204	223	R	80	F	75	F	106	F
R205	223	R	79	F	73	F	105	F
R206	222	F	79	F	73	F	104	F
R207	222	F	79	F	73	F	103	F
R208	222	F	78	F	72	F	103	F
R209	222	R	78	F	72	F	100	F
R210	222	R	78	F	71	F	100	F
R211	222	R	78	F	71	F	100	F
R212	221	F	78	F	71	F	100	F
R213	221	F	78	F	71	F	100	F
R214	221	R	78	F	71	F	100	F
R215	221	R	78	F	71	F	100	F
R216	221	R	78	F	70	F	99	F
R217	220	F	78	F	69	F	98	F
R218	220	F	77	F	69	F	98	F
R219	220	R	77	F	69	F	98	F
R220	220	R	77	F	69	F	98	F
R221	220	P	77	F	68	F	98	F
R222	219	F	76	F	68	F	98	F
R223	219	F	76	F	68	F	97	F
R224	219	R	76	F	68	F	97	F
R225	219	F	75	F	68	F	97	F
R226	219	R	75	F	68	F	96	F
R227	219	R	74	F	68	F	96	F
R228	219	P	74	F	68	F	96	F
R229	219	P	74	F	68	F	96	F
R230	218	R	74	F	68	F	95	F
R231	218	F	74	F	68	F	94	F
R232	218	R	74	F	67	F	94	F
R233	218	R	74	F	67	F	93	F
R234	218	P	74	F	67	F	93	F
R235	217	F	74	F	67	F	93	F
R236	217	R	73	F	67	F	93	F
R237	217	R	73	F	67	F	93	F
R238	216	F	73	F	67	F	92	F
R239	216	R	73	F	67	F	92	F
R240	216	R	73	F	66	F	92	F
R241	216	P	73	F	66	F	92	F
R242	216	P	72	F	66	F	92	F
R243	215	R	72	F	66	F	91	F
R244	215	F	72	F	66	F	90	F
R245	215	R	72	F	65	F	90	F
R246	215	R	72	F	65	F	90	F
R247	215	P	72	F	65	F	90	F
R248	214	F	72	F	65	F	90	F
R249	214	R	71	F	65	F	90	F
R250	214	R	71	F	64	F	90	F
R251	214	P	71	F	64	F	90	F
R252	213	F	71	F	64	F	90	F
R253	213	R	71	F	64	F	90	F
R254	213	R	71	F	64	F	90	F
R255	212	F	71	F	64	F	90	F
R256	212	R	70	F	64	F	90	F
R257	212	R	70	F	64	F	90	F
R258	211	F	70	F	64	F	89	F
R259	211	R	70	F	64	F	89	F
R260	211	R	70	F	63	F	89	F
R261	211	R	69	F	62	F	89	F
R262	210	F	69	F	62	F	89	F
R263	210	R	69	F	62	F	89	F
R264	210	R	68	F	62	F	89	F
R265	209	F	68	F	62	F	88	F
R266	209	R	68	F	62	F	88	F
R267	209	R	68	F	62	F	88	F
R268	208	F	68	F	61	F	88	F
R269	208	R	68	F	61	F	88	F
R270	208	R	68	F	61	F	88	F
R271	208	P	68	F	61	F	88	F
R272	207	R	68	F	61	F	88	F
R273	207	F	67	F	61	F	88	F
R274	207	R	67	F	61	F	88	F
R275	206	R	67	F	60	F	88	F
R276	206	F	67	F	60	F	88	F
R277	206	R	67	F	60	F	88	F
R278	205	R	67	F	59	F	88	F
R279	205	F	67	F	59	F	88	F
R280	205	R	67	F	59	F	88	F
R281	204	R	67	F	59	F	88	F
R282	204	F	67	F	59	F	88	F
R283	204	R	66	F	59	F	88	F
R284	203	R	66	F	59	F	88	F
R285	203	F	66	F	59	F	88	F
R286	203	R	66	F	59	F	88	F
R287	202	R	66	F	59	F	87	F
R288	202	F	66	F	59	F	87	F
R289	202	R	66	F	59	F	87	F
R290	201	R	65	F	59	F	87	F
R291	201	F	65	F	58	F	87	F
R292	201	R	65	F	58	F	86	F
R293	201	P	65	F	58	F	86	F
R294	201	P	65	F	58	F	86	F
R295	201	P	65	F	58	F	86	F
R296	200	R	65	F	58	F	86	F
R297	200	R	65	F	58	F	86	F
R298	200	R	65	F	58	F	86	F
R299	200	R	65	F	58	F	86	F
R300	200	R	65	F	58	F	86	F
R301	200	R	65	F	58	F	86	F
R302	200	R	65	F	58	F	85	F
R303	200	R	65	F	58	F	85	F
R304	200	R	65	F	58	F	84	F
R305	200	R	65	F	57	F	84	F
R306	200	R	65	F	57	F	84	F
R307	200	R	65	F	57	F	84	F
R308	200	R	65	F	57	F	84	F
R309	200	R	64	F	57	F	84	F
R310	200	R	64	F	57	F	84	F
R311	200	R	64	F	57	F	84	F
R312	200	R	64	F	57	F	84	F
R313	200	R	64	F	57	F	84	F
R314	200	R	64	F	57	F	84	F
R315	200	R	64	F	57	F	83	F
R316	200	R	64	F	57	F	83	F
R317	200	R	64	F	57	F	83	F
R318	200	R	64	F	57	F	83	F
R319	200	R	64	F	57	F	83	F
R320	200	R	63	F	57	F	82	F
R321	200	F	63	F	57	F	82	F
R322	200	R	62	F	57	F	82	F
R323	200	R	62	F	57	F	82	F
R324	200	F	62	F	57	F	81	F
R325	200	F	62	F	57	F	81	F
R326	200	F	62	F	57	F	81	F
R327	200	F	62	F	57	F	81	F
R328	200	F	62	F	57	F	81	F
R329	200	F	62	F	57	F	81	F
R330	200	F	62	F	57	F	81	F
R331	200	F	62	F	57	F	81	F
R332	200	F	61	F	57	F	81	F
R333	200	F	61	F	57	F	81	F
R334	200	F	61	F	57	F	81	F
R335	200	F	61	F	57	F	81	F
R336	200	F	61	F	56	F	81	F
R337	200	F	61	F	56	F	81	F
R338	200	F	61	F	56	F	81	F
R339	200	F	61	F	56	F	81	F
R340	200	F	60	F	56	F	81	F
R341	200	F	60	F	56	F	81	F
R342	200	F	59	F	56	F	81	F
R343	200	F	59	F	56	F	81	F
R344	200	F	59	F	56	F	81	F
R345	200	F	59	F	56	F	81	F
R346	200	F	59	F	56	F	81	F
R347	200	F	59	F	56	F	81	F
R348	200	F	59	F	56	F	81	F
R349	200	F	59	F	56	F	81	F
R350			59	F	56	F	80	F
R351			59	F	56	F	80	F
R352			59	F	56	F	80	F
R353			59	F	56	F	80	F
R354			59	F	56	F	80	F
R355			59	F	56	F	80	F
R356			59	F	56	F	80	F
R357			59	F	56	F	80	F
R358			59	F	56	F	80	F
R359			59	F	56	F	79	F
R360			59	F	56	F	79	F
R361			59	F	56	F	79	F
R362			58	F	56	F	79	F
R363			58	F	56	F	79	F
R364			58	F	56	F	79	F
R365			58	F	56	F	78	F
R366			58	F	56	F	78	F
R367			58	F	56	F	78	F
R368			58	F	56	F	78	F
R369			58	F	56	F	78	F
R370			58	F	56	F	78	F
R371			58	F	56	F	78	F
R372			57	F	56	F	78	F
R373			57	F	56	F	78	F
R374			57	F	56	F	78	F
R375			57	F	56	F	78	F
R376			57	F	56	F	78	F
R377			57	F	56	F	78	F
R378			57	F	56	F	78	F
R379			57	F	56	F	78	F
R380			57	F	56	F	78	F
R381			57	F	56	F	78	F
R382			57	F	56	F	78	F
R383			57	F	56	F	78	F
R384			57	F	55	F	78	F
R385			57	F	55	F	78	F
R386			57	F	55	F	78	F
R387			57	F	55	F	78	F
R388			57	F	55	F	78	F
R389			57	F	55	F	77	F
R390			57	F	54	F	77	F
R391			57	F	54	F	77	F
R392			57	F	54	F	77	F
R393			57	F	54	F	77	F
R394			57	F	54	F	77	F
R395			57	F	54	F	77	F
R396			57	F	53	F	76	F
R397			57	F	53	F	76	F
R398			57	F	53	F	76	F
R399			57	F	53	F	74	F
R400			57	F	53	F	74	F
R401			57	F	53	F	74	F
R402			57	F	53	F	74	F
R403			57	F	52	F	74	F
R404			56	F	52	F	73	F
R405			56	F	52	F	73	F
R406			56	F	52	F	73	F
R407			56	F	52	F	73	F
R408			56	F	52	F	73	F
R409			56	F	52	F	73	F
R410			56	F	52	F	73	F
R411			56	F	52	F	73	F
R412			56	F	52	F	73	F
R413			56	F	52	F	73	F
R414			56	F	52	F	73	F
R415			56	F	52	F	73	F
R416			56	F	52	F	72	F
R417			56	F	52	F	72	F
R418			56	F	52	F	72	F
R419			56	F	52	F	72	F
R420			56	F	52	F	72	F
R421			56	F	52	F	72	F
R422			56	F	52	F	72	F
R423			56	F	52	F	72	F
R424			56	F	52	F	72	F
R425			56	F	51	F	72	F
R426			56	F	51	F	72	F
R427			56	F	51	F	72	F
R428			56	F	51	F	72	F
R429			56	F	51	F	72	F
R430			56	F	51	F	71	F
R431			56	F	51	F	71	F
R432			56	F	51	F	71	F
R433			56	F	51	F	71	F
R434			56	F	51	F	71	F
R435			56	F	51	F	71	F
R436			56	F	51	F	71	F
R437			56	F	51	F	71	F
R438			56	F	51	F	71	F
R439			56	F	51	F	70	F
R440			56	F	51	F	70	F
R441			56	F	51	F	70	F
R442			56	F	51	F	70	F
R443			56	F	51	F	70	F
R444			56	F	51	F	70	F
R445			56	F	51	F	70	F
R446			56	F	50	F	69	F
R447			56	F	50	F	69	F
R448			56	F	50	F	69	F
R449			56	F	50	F	69	F
R450			56	F	50	F	69	F
R451			56	F	50	F	68	F
R452			56	F	50	F	68	F
R453			56	F	50	F	68	F
R454			56	F	50	F	68	F
R455			56	F	50	F	68	F
R456			56	F	50	F	68	F
R457			56	F	50	F	68	F
R458			56	F	50	F	68	F
R459			55	F	50	F	68	F
R460			55	F	49	F	68	F
R461			55	F	49	F	68	F
R462			55	F	49	F	67	F
R463			54	F	49	F	67	F
R464			54	F	49	F	67	F
R465			54	F	49	F	67	F
R466			54	F	49	F	67	F
R467			54	F	49	F	67	F
R468			54	F	49	F	67	F
R469			54	F	49	F	67	F
R470			54	F	49	F	66	F
R471			54	F	49	F	66	F
R472			54	F	49	F	66	F
R473			53	F	49	F	66	F
R474			53	F	49	F	66	F
R475			53	F	49	F	66	F
R476			53	F	48	F	66	F
R477			53	F	48	F	66	F
R478			53	F	48	F	66	F
R479			53	F	48	F	66	F
R480			53	F	48	F	66	F
R481			53	F	48	F	65	F
R482			52	F	48	F	65	F
R483			52	F	48	F	65	F
R484			52	F	48	F	65	F
R485			52	F	48	F	65	F
R486			52	F	48	F	65	F
R487			52	F	48	F	65	F
R488			52	F	48	F	65	F
R489			52	F	48	F	65	F
R490			52	F	48	F	65	F
R491			52	F	47	F	65	F
R492			52	F	47	F	65	F
R493			52	F	47	F	65	F
R494			52	F	47	F	65	F
R495			52	F	47	F	65	F
R496			52	F	46	F	65	F
R497			52	F	46	F	65	F
R498			51	F	46	F	65	F
R499			51	F	46	F	65	F
R500			51	F	46	F	65	F
R501			51	F	46	F	65	F
R502			51	F	46	F	65	F
R503			51	F	46	F	65	F
R504			51	F	46	F	65	F
R505			51	F	46	F	65	F
R506			51	F	46	F	65	F
R507			51	F	46	F	65	F
R508			51	F	46	F	65	F
R509			51	F	46	F	65	F
R510			51	F	46	F	65	F
R511			51	F	46	F	65	F
R512			51	F	46	F	64	F
R513			51	F	46	F	64	F
R514			51	F	46	F	64	F
R515			51	F	46	F	64	F
R516			51	F	46	F	64	F
R517			51	F	46	F	64	F
R518			51	F	46	F	64	F
R519			51	F	46	F	64	F
R520			51	F	45	F	64	F
R521			51	F	45	F	64	F
R522			51	F	45	F	64	F
R523			50	F	45	F	64	F
R524			50	F	45	F	64	F
R525			50	F	45	F	64	F
R526			50	F	45	F	64	F
R527			50	F	45	F	64	F
R528			50	F	45	F	64	F
R529			50	F	45	F	64	F
R530			50	F	45	F	64	F
R531			50	F	45	F	63	F
R532			50	F	45	F	63	F
R533			50	F	45	F	63	F
R534			50	F	45	F	63	F
R535			50	F	45	F	63	F
R536			50	F	45	F	63	F
R537			50	F	45	F	63	F
R538			50	F	45	F	62	F
R539			50	F	45	F	62	F
R540			50	F	45	F	62	F
R541			49	F	45	F	62	F
R542			49	F	45	F	62	F
R543			49	F	45	F	62	F
R544			49	F	45	F	62	F
R545			49	F	45	F	62	F
R546			49	F	45	F	62	F
R547			49	F	45	F	62	F
R548			49	F	45	F	62	F
R549			49	F	45	F	62	F
R550			49	F	45	F	62	F
R551			49	F	45	F	62	F
R552			49	F	45	F	62	F
R553			48	F	45	F	61	F
R554			48	F	45	F	61	F
R555			48	F	45	F	61	F
R556			48	F	45	F	61	F
R557			48	F	45	F	61	F
R558			48	F	45	F	61	F
R559			48	F	45	F	61	F
R560			48	F	45	F	61	F
R561			47	F	45	F	61	F
R562			47	F	45	F	61	F
R563			47	F	45	F	61	F
R564			47	F	45	F	60	F
R565			47	F	45	F	60	F
R566			47	F	45	F	60	F
R567			47	F	45	F	60	F
R568			47	F	45	F	60	F
R569			47	F	45	F	60	F
R570			47	F	45	F	60	F
R571			47	F	45	F	60	F
R572			47	F	45	F	60	F
R573			47	F	45	F	59	F
R574			46	F	45	F	59	F
R575			46	F	45	F	59	F
R576			46	F	45	F	59	F
R577			46	F	45	F	59	F
R578			46	F	45	F	59	F
R579			46	F	45	F	59	F
R580			46	F	45	F	59	F
R581			46	F	45	F	59	F
R582			46	F	45	F	59	F
R583			46	F	45	F	59	F
R584			46	F	45	F	59	F
R585			46	F	45	F	59	F
R586			46	F	45	F	59	F
R587			46	F	45	F	59	F
R588			46	F	45	F	59	F
R589			46	F	45	F	59	F
R590			46	F	45	F	59	F
R591			46	F	45	F	59	F
R592			46	F	45	F	59	F
R593			46	F	45	F	59	F
R594			46	F	45	F	59	F
R595			46	F	45	F	59	F
R596			46	F	45	F	59	F
R597			46	F	45	F	59	F
R598			46	F	45	F	59	F
R599			46	F	45	F	59	F
R600			46	F	45	F	59	F
R601			46	F	45	F	59	F
R602			46	F	45	F	59	F
R603			46	F	45	F	59	F
R604			46	F	45	F	59	F
R605			46	F	45	F	59	F
R606			46	F	45	F	59	F
R607			46	F	45	F	59	F
R608			46	F	45	F	59	F
R609			46	F	45	F	59	F
R610			46	F	45	F	59	F
R611			46	F	45	F	59	F
R612			46	F	45	F	59	F
R613			46	F	45	F	59	F
R614			46	F	45	F	59	F
R615			46	F	45	F	58	F
R616			46	F	45	F	58	F
R617			46	F	45	F	58	F
R618			46	F	45	F	58	F
R619			46	F	45	F	58	F
R620			46	F	45	F	58	F
R621			46	F	44	F	58	F
R622			46	F	44	F	58	F
R623			46	F	44	F	58	F
R624			46	F	44	F	58	F
R625			46	F	44	F	58	F
R626			46	F	44	F	58	F
R627			46	F	44	F	58	F
R628			46	F	44	F	58	F
R629			46	F	44	F	58	F
R630			46	F	44	F	58	F
R631			45	F	44	F	58	F
R632			45	F	44	F	58	F
R633			45	F	44	F	57	F
R634			45	F	44	F	57	F
R635			45	F	44	F	57	F
R636			45	F	44	F	57	F
R637			45	F	44	F	57	F
R638			45	F	44	F	57	F
R639			45	F	44	F	57	F
R640			45	F	44	F	57	F
R641			45	F	44	F	57	F
R642			45	F	44	F	57	F
R643			45	F	44	F	57	F
R644			45	F	44	F	57	F
R645			45	F	44	F	57	F
R646			45	F	44	F	57	F
R647			45	F	44	F	57	F
R648			45	F	44	F	57	F
R649			45	F	44	F	57	F
R650			45	F	44	F	57	F
R651			45	F	44	F	56	F
R652			45	F	44	F	56	F
R653			45	F	44	F	56	F
R654			45	F	44	F	56	F
R655			45	F	44	F	56	F
R656			45	F	43	F	56	F
R657			45	F	43	F	56	F
R658			45	F	43	F	56	F
R659			45	F	43	F	56	F
R660			45	F	43	F	56	F
R661			45	F	43	F	56	F
R662			45	F	43	F	56	F
R663			45	F	43	F	56	F
R664			45	F	43	F	56	F
R665			45	F	43	F	56	F
R666			45	F	43	F	56	F
R667			45	F	43	F	56	F
R668			45	F	43	F	56	F
R669			45	F	43	F	56	F
R670			45	F	43	F	56	F
R671			45	F	43	F	56	F
R672			45	F	42	F	56	F
R673			45	F	42	F	56	F
R674			45	F	42	F	56	F
R675			45	F	42	F	56	F
R676			45	F	42	F	56	F
R677			45	F	42	F	56	F
R678			45	F	42	F	56	F
R679			45	F	42	F	56	F
R680			45	F	42	F	56	F
R681			45	F	42	F	56	F
R682			45	F	42	F	56	F
R683			45	F	42	F	56	F
R684			45	F	42	F	56	F
R685			45	F	41	F	56	F
R686			45	F	41	F	56	F
R687			45	F	41	F	56	F
R688			45	F	41	F	56	F
R689			45	F	41	F	56	F
R690			45	F	41	F	56	F
R691			45	F	41	F	56	F
R692			45	F	41	F	56	F
R693			45	F	41	F	56	F
R694			45	F	41	F	56	F
R695			45	F	41	F	56	F
R696			45	F	41	F	56	F
R697			45	F	41	F	56	F
R698			45	F	41	F	56	F
R699			45	F	41	F	56	F
R700			45	F	41	F	56	F
R701			45	F	41	F	56	F
R702			45	F	41	F	56	F
R703			45	F	40	F	56	F
R704			45	F	40	F	56	F
R705			45	F	40	F	56	F
R706			45	F	40	F	56	F
R707			45	F	40	F	56	F
R708			45	F	40	F	56	F
R709			45	F	40	F	56	F
R710			45	F	40	F	56	F
R711			45	F	40	F	56	F
R712			45	F	40	F	56	F
R713			45	F	40	F	56	F
R714			45	F	40	F	56	F
R715			45	F	40	F	56	F
R716			45	F	40	F	56	F
R717			45	F	40	F	56	F
R718			45	F	40	F	56	F
R719			45	F	40	F	55	F
R720			45	F	40	F	55	F
R721			45	F	40	F	55	F
R722			45	F	40	F	55	F
R723			45	F	40	F	55	F
R724			45	F	40	F	55	F
R725			45	F	40	F	55	F
R726			45	F	40	F	55	F
R727			45	F	40	F	55	F
R728			45	F	40	F	55	F
R729			45	F	40	F	55	F
R730			45	F	40	F	55	F
R731			45	F	40	F	55	F
R732			45	F	40	F	55	F
R733			45	F	40	F	55	F
R734			45	F	40	F	55	F
R735			45	F	40	F	55	F
R736			45	F	40	F	55	F
R737			45	F	40	F	54	F
R738			45	F	40	F	54	F
R739			45	F	40	F	54	F
R740			45	F	40	F	54	F
R741			45	F	40	F	54	F
R742			45	F	40	F	54	F
R743			45	F	40	F	54	F
R744			45	F	40	F	54	F
R745			45	F	40	F	54	F
R746			45	F	40	F	54	F
R747			45	F	40	F	54	F
R748			45	F	40	F	54	F
R749			45	F	40	F	54	F
R750			45	F	40	F	54	F
R751			45	F	40	F	54	F
R752			45	F	40	F	54	F
R753			45	F	40	F	54	F
R754			45	F	40	F	54	F
R755			45	F	40	F	54	F
R756			45	F	40	F	54	F
R757			45	F	40	F	53	F
R758			45	F	40	F	53	F
R759			45	F	40	F	53	F
R760			45	F	40	F	53	F
R761			45	F	40	F	53	F
R762			45	F	40	F	53	F
R763			45	F	40	F	53	F
R764			45	F	39	F	53	F
R765			45	F	39	F	53	F
R766			45	F	39	F	53	F
R767			45	F	39	F	53	F
R768			45	F	39	F	53	F
R769			45	F	39	F	53	F
R770			44	F	39	F	53	F
R771			44	F	39	F	52	F
R772			44	F	39	F	52	F
R773			44	F	39	F	52	F
R774			44	F	39	F	52	F
R775			44	F	39	F	52	F
R776			44	F	39	F	52	F
R777			44	F	39	F	52	F
R778			44	F	39	F	52	F
R779			44	F	38	F	52	F
R780			44	F	38	F	52	F
R781			44	F	38	F	52	F
R782			44	F	38	F	52	F
R783			44	F	38	F	51	F
R784			44	F	38	F	51	F
R785			44	F	38	F	51	F
R786			44	F	38	F	51	F
R787			44	F	38	F	51	F
R788			44	F	38	F	51	F
R789			44	F	38	F	51	F
R790			44	F	38	F	51	F
R791			44	F	38	F	51	F
R792			44	F	38	F	51	F
R793			44	F	38	F	51	F
R794			44	F	38	F	51	F
R795			44	F	38	F	51	F
R796			44	F	38	F	51	F
R797			44	F	38	F	51	F
R798			44	F	38	F	51	F
R799			44	F	38	F	51	F
R800			44	F	38	F	51	F
R801			44	F	38	F	51	F
R802			44	F	38	F	51	F
R803			44	F	38	F	51	F
R804			44	F	38	F	51	F
R805			44	F	38	F	51	F
R806			44	F	38	F	51	F
R807			43	F	38	F	51	F
R808			43	F	38	F	51	F
R809			43	F	38	F	51	F
R810			43	F	38	F	51	F
R811			43	F	38	F	51	F
R812			43	F	38	F	51	F
R813			43	F	38	F	51	F
R814			43	F	38	F	51	F
R815			43	F	38	F	51	F
R816			43	F	38	F	51	F
R817			43	F	38	F	51	F
R818			43	F	38	F	51	F
R819			43	F	38	F	51	F
R820			43	F	38	F	51	F
R821			43	F	38	F	51	F
R822			43	F	38	F	51	F
R823			43	F	38	F	51	F
R824			43	F	38	F	51	F
R825			43	F	38	F	50	F
R826			43	F	38	F	50	F
R827			43	F	38	F	50	F
R828			43	F	38	F	50	F
R829			43	F	38	F	50	F
R830			43	F	38	F	50	F
R831			43	F	38	F	50	F
R832			43	F	38	F	50	F
R833			43	F	38	F	50	F
R834			43	F	38	F	50	F
R835			43	F	38	F	50	F
R836			43	F	37	F	50	F
R837			43	F	37	F	50	F
R838			43	F	37	F	50	F
R839			43	F	37	F	50	F
R840			43	F	37	F	50	F
R841			43	F	37	F	50	F
R842			43	F	37	F	50	F
R843			43	F	37	F	50	F
R844			43	F	37	F	50	F
R845			43	F	37	F	50	F
R846			43	F	37	F	50	F
R847			43	F	37	F	50	F
R848			43	F	37	F	50	F
R849			43	F	37	F	50	F
R850			43	F	37	F	49	F
R851			43	F	37	F	49	F
R852			43	F	37	F	49	F
R853			43	F	37	F	49	F
R854			43	F	37	F	49	F
R855			43	F	37	F	49	F
R856			43	F	37	F	49	F
R857			43	F	37	F	49	F
R858			43	F	37	F	49	F
R859			43	F	37	F	49	F
R860			43	F	37	F	49	F
R861			43	F	37	F	49	F
R862			43	F	37	F	49	F
R863			43	F	37	F	49	F
R864			43	F	37	F	49	F
R865			43	F	37	F	49	F
R866			43	F	37	F	49	F
R867			43	F	37	F	49	F
R868			43	F	37	F	48	F
R869			43	F	37	F	48	F
R870			42	F	37	F	48	F
R871			42	F	37	F	48	F
R872			42	F	37	F	48	F
R873			42	F	37	F	48	F
R874			42	F	37	F	48	F
R875			42	F	37	F	48	F
R876			42	F	36	F	48	F
R877			42	F	36	F	48	F
R878			42	F	36	F	48	F
R879			42	F	36	F	48	F
R880			42	F	36	F	48	F
R881			41	F	36	F	48	F
R882			41	F	36	F	48	F
R883			41	F	36	F	48	F
R884			41	F	36	F	48	F
R885			41	F	36	F	48	F
R886			41	F	36	F	48	F
R887			41	F	36	F	48	F
R888			41	F	36	F	48	F
R889			41	F	36	F	48	F
R890			41	F	36	F	48	F
R891			41	F	36	F	48	F
R892			41	F	36	F	48	F
R893			41	F	36	F	48	F
R894			41	F	36	F	48	F
R895			41	F	36	F	48	F
R896			41	F	36	F	48	F
R897			41	F	36	F	48	F
R898			41	F	36	F	48	F
R899			41	F	36	F	48	F
R900			41	F	36	F	48	F
R901			41	F	36	F	48	F
R902			41	F	36	F	48	F
R903			41	F	36	F	48	F
R904			41	F	36	F	48	F
R905			41	F	36	F	48	F
R906			40	F	36	F	47	F
R907			40	F	36	F	47	F
R908			40	F	36	F	47	F
R909			40	F	35	F	47	F
R910			40	F	35	F	47	F
R911			40	F	35	F	47	F
R912			40	F	35	F	47	F
R913			40	F	35	F	47	F
R914			40	F	35	F	47	F
R915			40	F	35	F	47	F
R916			40	F	35	F	47	F
R917			40	F	35	F	47	F
R918			40	F	35	F	47	F
R919			40	F	35	F	47	F
R920			40	F	35	F	47	F
R921			40	F	35	F	47	F
R922			40	F	35	F	47	F
R923			40	F	35	F	47	F
R924			40	F	35	F	47	F
R925			40	F	35	F	47	F
R926			40	F	35	F	47	F
R927			40	F	35	F	47	F
R928			40	F	35	F	47	F
R929			40	F	35	F	47	F
R930			40	F	35	F	47	F
R931			40	F	35	F	47	F
R932			40	F	35	F	47	F
R933			40	F	35	F	47	F
R934			40	F	35	F	46	F
R935			40	F	35	F	46	F
R936			40	F	35	F	46	F
R937			40	F	35	F	46	F
R938			40	F	35	F	46	F
R939			40	F	35	F	46	F
R940			40	F	35	F	46	F
R941			40	F	35	F	46	F
R942			40	F	35	F	46	F
R943			40	F	35	F	46	F
R944			40	F	35	F	46	F
R945			40	F	35	F	46	F
R946			40	F	35	F	46	F
R947			40	F	35	F	46	F
R948			40	F	35	F	46	F
R949			40	F	35	F	46	F
R950			40	F	35	F	46	F
R951			40	F	35	F	46	F
R952			40	F	35	F	46	F
R953			40	F	35	F	46	F
R954			40	F	35	F	46	F
R955			40	F	35	F	46	F
R956			40	F	35	F	46	F
R957			40	F	35	F	46	F
R958			40	F	35	F	46	F
R959			40	F	35	F	46	F
R960			40	F	35	F	46	F
R961			40	F	35	F	46	F
R962			39	F	35	F	46	F
R963			39	F	35	F	46	F
R964			39	F	35	F	46	F
R965			39	F	35	F	46	F
R966			39	F	35	F	46	F
R967			39	F	35	F	46	F
R968			39	F	35	F	46	F
R969			39	F	35	F	46	F
R970			39	F	35	F	46	F
R971			39	F	35	F	46	F
R972			39	F	35	F	46	F
R973			39	F	35	F	46	F
R974			39	F	35	F	46	F
R975			39	F	35	F	46	F
R976			39	F	35	F	46	F
R977			39	F	35	F	46	F
R978			39	F	35	F	46	F
R979			39	F	35	F	46	F
R980			39	F	35	F	46	F
R981			39	F	35	F	46	F
R982			39	F	35	F	46	F
R983			39	F	35	F	46	F
R984			39	F	35	F	46	F
R985			39	F	35	F	46	F
R986			39	F	35	F	46	F
R987			39	F	35	F	46	F
R988			39	F	35	F	46	F
R989			39	F	35	F	46	F
R990			39	F	34	F	46	F
R991			39	F	34	F	46	F
R992			39	F	34	F	46	F
R993			39	F	34	F	46	F
R994			39	F	34	F	46	F
R995			39	F	34	F	46	F
R996			39	F	34	F	46	F
R997			39	F	34	F	46	F
R998			39	F	34	F	46	F
R999			39	F	34	F	46	F
R1000			39	F	34	F	46	F
R1001			39	F	34	F	46	F
R1002			39	F	34	F	46	F
R1003			39	F	34	F	46	F
R1004			39	F	34	F	46	F
R1005			39	F	34	F	45	F
R1006			39	F	34	F	45	F
R1007			39	F	34	F	45	F
R1008			39	F	34	F	45	F
R1009			39	F	34	F	45	F
R1010			39	F	34	F	45	F
R1011			39	F	34	F	45	F
R1012			39	F	34	F	45	F
R1013			39	F	34	F	45	F
R1014			39	F	34	F	45	F
R1015			39	F	34	F	45	F
R1016			39	F	34	F	45	F
R1017			39	F	34	F	45	F
R1018			39	F	34	F	45	F
R1019			39	F	34	F	45	F
R1020			39	F	34	F	45	F
R1021			39	F	34	F	45	F
R1022			38	F	34	F	45	F
R1023			38	F	34	F	45	F
R1024			38	F	34	F	45	F
R1025			38	F	34	F	45	F
R1026			38	F	34	F	45	F
R1027			38	F	34	F	45	F
R1028			38	F	34	F	45	F
R1029			38	F	34	F	45	F
R1030			38	F	34	F	45	F
R1031			38	F	34	F	45	F
R1032			38	F	34	F	45	F
R1033			38	F	34	F	45	F
R1034			38	F	34	F	45	F
R1035			38	F	34	F	45	F
R1036			38	F	34	F	45	F
R1037			38	F	34	F	45	F
R1038			38	F	34	F	45	F
R1039			38	F	33	F	45	F
R1040			38	F	33	F	45	F
R1041			38	F	33	F	45	F
R1042			38	F	33	F	45	F
R1043			38	F	33	F	45	F
R1044			38	F	33	F	45	F
R1045			38	F	33	F	45	F
R1046			38	F	33	F	45	F
R1047			38	F	33	F	45	F
R1048			38	F	33	F	45	F
R1049			38	F	33	F	45	F
R1050			38	F	33	F	45	F
R1051			38	F	33	F	45	F
R1052			38	F	33	F	45	F
R1053			38	F	33	F	45	F
R1054			38	F	33	F	45	F
R1055			38	F	33	F	45	F
R1056			38	F	33	F	45	F
R1057			38	F	33	F	45	F
R1058			38	F	33	F	45	F
R1059			38	F	33	F	45	F
R1060			38	F	33	F	45	F
R1061			38	F	33	F	45	F
R1062			38	F	33	F	45	F
R1063			38	F	33	F	45	F
R1064			37	F	33	F	45	F
R1065			37	F	33	F	45	F
R1066			37	F	33	F	45	F
R1067			37	F	33	F	45	F
R1068			37	F	33	F	45	F
R1069			37	F	33	F	45	F
R1070			37	F	33	F	45	F
R1071			37	F	33	F	45	F
R1072			37	F	33	F	45	F
R1073			37	F	33	F	45	F
R1074			37	F	33	F	45	F
R1075			37	F	33	F	45	F
R1076			37	F	33	F	45	F
R1077			37	F	33	F	45	F
R1078			37	F	33	F	45	F
R1079			37	F	33	F	45	F
R1080			37	F	33	F	45	F
R1081			37	F	33	F	45	F
R1082			37	F	32	F	45	F
R1083			37	F	32	F	45	F
R1084			37	F	32	F	45	F
R1085			37	F	32	F	45	F
R1086			37	F	32	F	45	F
R1087			37	F	32	F	45	F
R1088			37	F	32	F	45	F
R1089			37	F	32	F	45	F
R1090			37	F	32	F	45	F
R1091			37	F	32	F	45	F
R1092			37	F	32	F	45	F
R1093			37	F	32	F	45	F
R1094			37	F	32	F	45	F
R1095			37	F	32	F	45	F
R1096			37	F	32	F	45	F
R1097			37	F	32	F	45	F
R1098			37	F	32	F	45	F
R1099			37	F	32	F	45	F
R1100			37	F	32	F	45	F
R1101			37	F	32	F	45	F
R1102			37	F	32	F	45	F
R1103			37	F	32	R	45	F
R1104			37	F	32	F	45	F
R1105			37	F	32	F	45	F
R1106			36	F	32	F	45	F
R1107			36	F	32	F	45	F
R1108			36	F	32	F	45	F
R1109			36	F	32	F	45	F
R1110			36	F	32	F	45	F
R1111			36	F	32	F	45	F
R1112			36	F	32	F	45	F
R1113			36	F	32	F	45	F
R1114			36	F	32	F	45	F
R1115			36	F	32	F	45	F
R1116			36	F	32	F	45	F
R1117			36	F	32	F	45	F
R1118			36	F	32	F	45	F
R1119			36	F	32	F	45	F
R1120			36	F	32	F	45	F
R1121			36	F	32	F	45	F
R1122			36	F	32	F	45	F
R1123			36	F	32	F	45	F
R1124			36	F	32	F	45	F
R1125			36	F	32	F	45	F
R1126			36	F	32	F	45	F
R1127			36	F	32	F	45	F
R1128			36	F	32	F	45	F
R1129			36	F	32	F	45	F
R1130			36	F	32	F	45	F
R1131			36	F	32	F	45	F
R1132			36	F	32	F	45	F
R1133			36	F	31	F	45	F
R1134			36	F	31	F	45	F
R1135			36	F	31	F	45	F
R1136			36	F	31	F	45	F
R1137			36	F	31	F	45	F
R1138			36	F	31	F	45	F
R1139			36	F	31	F	45	F
R1140			36	F	31	F	45	F
R1141			36	F	31	F	45	F
R1142			36	F	31	F	45	F
R1143			36	F	31	R	45	F
R1144			36	F	31	F	45	F
R1145			36	F	31	F	45	F
R1146			36	F	31	F	45	F
R1147			36	F	31	F	45	F
R1148			36	F	31	F	45	F
R1149			36	F	31	F	45	F
R1150			36	F	31	F	45	F
R1151			36	F	31	F	45	F
R1152			36	F	31	F	45	F
R1153			36	F	31	F	45	F
R1154			36	F	31	F	45	F
R1155			36	F	31	F	45	F
R1156			36	F	31	F	45	F
R1157			36	F	31	F	45	F
R1158			36	F	31	F	45	F
R1159			36	F	31	F	45	F
R1160			36	F	31	F	45	F
R1161			36	F	31	F	45	F
R1162			36	F	31	F	45	F
R1163			36	F	31	F	45	F
R1164			36	F	31	F	45	F
R1165			36	F	31	F	45	F
R1166			35	F	31	F	45	F
R1167			35	F	31	F	45	F
R1168			35	F	31	F	45	F
R1169			35	F	31	F	45	F
R1170			35	F	31	F	45	F
R1171			35	F	31	F	45	F
R1172			35	F	31	F	45	F
R1173			35	F	31	F	45	F
R1174			35	F	31	F	45	F
R1175			35	F	31	F	44	F
R1176			35	F	31	F	44	F
R1177			35	F	31	F	44	F
R1178			35	F	31	F	44	F
R1179			35	F	31	F	44	F
R1180			35	F	31	F	44	F
R1181			35	F	31	F	44	F
R1182			35	F	31	F	44	F
R1183			35	F	31	F	44	F
R1184			35	F	31	F	44	F
R1185			35	F	31	F	44	F
R1186			35	F	31	F	44	F
R1187			35	F	31	F	44	F
R1188			35	F	31	F	44	F
R1189			35	F	31	F	44	F
R1190			35	F	31	F	44	F
R1191			35	F	31	F	44	F
R1192			35	F	31	F	44	F
R1193			35	F	31	F	44	F
R1194			35	F	31	F	44	F
R1195			35	F	31	F	44	F
R1196			35	F	31	F	44	F
R1197			35	F	31	F	44	F
R1198			35	F	31	F	44	F
R1199			35	F	31	F	44	F
R1200			35	F	31	F	44	F
R1201			35	F	31	F	44	F
R1202			35	F	31	F	44	F
R1203			35	F	31	F	44	F
R1204			35	F	31	F	44	F
R1205			35	F	31	F	44	F
R1206			35	F	31	F	44	F
R1207			35	F	31	F	44	F
R1208			35	F	31	F	44	F
R1209			35	F	31	F	44	F
R1210			35	F	31	F	44	F
R1211			35	F	31	F	44	F
R1212			35	F	31	F	44	F
R1213			35	F	31	F	44	F
R1214			35	F	31	F	44	F
R1215			35	F	31	F	44	F
R1216			35	F	31	F	44	F
R1217			35	F	31	F	44	F
R1218			35	F	31	F	44	F
R1219			35	F	31	F	44	F
R1220			35	F	31	F	44	F
R1221			35	F	31	F	44	F
R1222			34	F	31	F	44	F
R1223			34	F	31	F	44	F
R1224			34	F	31	F	44	F
R1225			34	F	31	F	44	F
R1226			34	F	31	F	44	F
R1227			34	F	31	F	44	F
R1228			34	F	31	F	44	F
R1229			34	F	31	F	44	F
R1230			34	F	31	F	44	F
R1231			34	F	31	F	44	F
R1232			34	F	31	F	44	F
R1233			34	F	31	F	44	F
R1234			34	F	31	F	44	F
R1235			34	F	31	F	44	F
R1236			34	F	31	F	44	F
R1237			34	F	31	F	43	F
R1238			34	F	31	F	43	F
R1239			34	F	31	F	43	F
R1240			34	F	31	F	43	F
R1241			34	F	31	F	43	F
R1242			34	F	31	F	43	F
R1243			34	F	31	F	43	F
R1244			34	F	31	F	43	F
R1245			34	F	31	F	43	F
R1246			34	F	31	F	43	F
R1247			34	F	31	F	43	F
R1248			34	F	31	F	43	F
R1249			34	F	31	F	43	F
R1250			34	F	31	F	43	F
R1251			34	F	31	F	43	F
R1252			34	F	31	F	43	F
R1253			34	F	31	F	43	F
R1254			34	F	31	F	43	F
R1255			34	F	31	F	43	F
R1256			34	F	31	F	43	F
R1257			34	F	31	F	43	F
R1258			33	F	31	F	43	F
R1259			33	F	31	F	43	F
R1260			33	F	31	F	43	F
R1261			33	F	31	F	43	F
R1262			33	F	31	F	43	F
R1263			33	F	31	F	43	F
R1264			33	F	31	F	43	F
R1265			33	F	31	F	43	F
R1266			33	F	31	F	43	F
R1267			33	F	31	F	43	F
R1268			33	F	31	F	43	F
R1269			33	F	31	F	43	F
R1270			33	F	31	F	43	F
R1271			33	F	31	F	43	F
R1272			33	F	31	F	43	F
R1273			33	F	31	F	43	F
R1274			33	F	31	F	43	F
R1275			33	F	31	F	43	F
R1276			33	F	31	F	43	F
R1277			33	F	31	F	43	F
R1278			33	F	31	F	43	F
R1279			33	F	31	F	43	F
R1280			33	F	31	F	43	F
R1281			33	F	31	F	43	F
R1282			33	F	31	F	43	F
R1283			33	F	31	F	43	F
R1284			33	F	31	F	43	F
R1285			33	F	31	F	43	F
R1286			33	F	31	F	43	F
R1287			33	F	31	F	43	F
R1288			33	F	31	F	43	F
R1289			33	F	31	F	43	F
R1290			33	F	31	F	43	F
R1291			33	F	31	F	43	F
R1292			33	F	31	F	43	F
R1293			33	F	31	F	43	F
R1294			33	F	31	F	43	F
R1295			33	F	31	F	43	F
R1296			33	F	31	F	43	F
R1297			33	F	31	F	43	F
R1298			33	F	31	F	43	F
R1299			33	F	31	F	43	F
R1300			33	F	31	F	43	F
R1301			32	F	31	F	43	F
R1302			32	F	31	F	43	F
R1303			32	F	31	F	43	F
R1304			32	F	31	F	43	F
R1305			32	F	31	F	43	F
R1306			32	F	31	F	43	F
R1307			32	F	31	F	42	F
R1308			32	F	31	F	42	F
R1309			32	F	31	F	42	F
R1310			32	F	31	F	42	F
R1311			32	F	31	F	42	F
R1312			32	F	31	F	42	F
R1313			32	F	31	F	42	F
R1314			32	F	31	F	42	F
R1315			32	F	31	F	42	F
R1316			32	F	31	F	42	F
R1317			32	F	31	F	42	F
R1318			32	F	31	F	42	F
R1319			32	F	31	R	42	F
R1320			32	F	31	F	42	F
R1321			32	F	30	F	42	F
R1322			32	F	30	F	42	F
R1323			32	F	30	F	42	F
R1324			32	F	30	F	42	F
R1325			32	F	30	F	42	F
R1326			32	F	30	F	42	F
R1327			32	F	30	F	42	F
R1328			32	F	30	F	42	F
R1329			32	F	30	F	42	F
R1330			32	F	30	F	42	F
R1331			32	F	30	F	42	F
R1332			32	F	30	F	42	F
R1333			32	F	30	F	42	F
R1334			32	F	30	F	42	F
R1335			32	F	30	F	42	F
R1336			32	F	30	F	41	F
R1337			32	F	30	F	41	F
R1338			32	F	30	F	41	F
R1339			32	F	30	F	41	F
R1340			32	F	30	F	41	F
R1341			32	F	30	F	41	F
R1342			32	F	30	F	41	F
R1343			32	F	30	F	41	F
R1344			32	F	30	F	41	F
R1345			32	F	30	F	41	F
R1346			32	F	30	F	41	F
R1347			32	F	30	F	41	F
R1348			32	F	30	F	41	F
R1349			32	F	30	F	41	F
R1350			32	F	30	F	41	F
R1351			32	F	30	F	41	F
R1352			32	F	30	F	41	F
R1353			32	F	30	F	41	F
R1354			32	F	30	F	41	F
R1355			32	F	30	F	41	F
R1356			32	F	30	F	41	F
R1357			32	F	30	F	41	F
R1358			32	F	30	F	41	F
R1359			32	F	30	F	41	F
R1360			32	F	30	F	41	F
R1361			32	F	30	F	41	F
R1362			32	F	30	F	41	F
R1363			32	F	30	F	41	F
R1364			32	F	30	F	41	F
R1365			32	F	30	F	41	F
R1366			32	F	30	F	41	F
R1367			32	F	30	F	41	F
R1368			32	F	30	F	40	F
R1369			32	F	30	F	40	F
R1370			32	F	30	F	40	F
R1371			32	F	30	F	40	F
R1372			32	F	30	F	40	F
R1373			32	F	30	R	40	F
R1374			32	F	30	F	40	F
R1375			32	F	30	F	40	F
R1376			32	F	30	R	40	F
R1377			32	F	30	R	40	F
R1378			32	F	30	F	40	F
R1379			32	F	30	F	40	F
R1380			32	F	30	F	40	F
R1381			32	F	30	F	40	F
R1382			32	F	30	F	40	F
R1383			32	F	30	F	40	F
R1384			32	F	30	F	40	F
R1385			32	F	30	F	40	F
R1386			32	F	30	F	40	F
R1387			32	F	30	F	40	F
R1388			32	F	30	F	40	F
R1389			32	F	30	F	40	F
R1390			32	F	30	F	40	F
R1391			32	F	30	F	40	F
R1392			32	F	30	F	40	F
R1393			32	F	30	F	40	F
R1394			32	F	30	F	40	F
R1395			32	F	30	F	40	F
R1396			32	F	30	F	40	F
R1397			32	F	30	F	40	F
R1398			32	F	30	F	40	F
R1399			32	F	30	F	40	F
R1400			32	F	30	F	40	F
R1401			32	F	30	F	40	F
R1402			32	F	30	F	40	F
R1403			32	F	30	F	40	F
R1404			32	F	30	F	40	F
R1405			32	F	30	F	40	F
R1406			32	F	30	F	40	F
R1407			32	F	30	F	40	F
R1408			32	F	30	F	40	F
R1409			32	F	30	F	40	F
R1410			32	F	30	F	40	F
R1411			32	F	30	F	40	F
R1412			32	F	30	F	40	F
R1413			32	F	30	F	40	F
R1414			32	F	30	F	40	F
R1415			32	F	30	F	40	F
R1416			32	F	30	F	40	F
R1417			32	F	30	F	40	F
R1418			32	F	30	R	40	F
R1419			31	F	30	F	40	F
R1420			31	F	30	F	40	F
R1421			31	F	30	R	40	F
R1422			31	F	30	F	40	F
R1423			31	F	30	F	40	F
R1424			31	F	30	F	40	F
R1425			31	F	30	F	40	F
R1426			31	F	30	F	40	F
R1427			31	F	30	F	40	F
R1428			31	F	30	F	40	F
R1429			31	F	30	F	40	F
R1430			31	F	30	F	40	F
R1431			31	F	30	F	40	F
R1432			31	F	30	F	40	F
R1433			31	F	30	F	40	F
R1434			31	F	30	F	40	F
R1435			31	F	30	F	40	F
R1436			31	F	30	F	40	F
R1437			31	F	30	F	40	F
R1438			31	F	30	F	40	F
R1439			31	F	30	F	40	F
R1440			31	F	30	F	40	F
R1441			31	F	30	F	40	F
R1442			31	F	30	F	40	F
R1443			31	F	30	F	40	F
R1444			31	F	30	F	40	F
R1445			31	F	30	F	40	F
R1446			31	F	30	F	40	F
R1447			31	F	30	F	40	F
R1448			31	F	30	F	40	F
R1449			31	F	30	F	40	F
R1450			31	F	30	F	40	F
R1451			31	F	30	F	39	F
R1452			31	F	30	F	39	F
R1453			31	F	30	F	39	F
R1454			31	F	30	F	39	F
R1455			31	F	30	F	39	F
R1456			31	F	30	F	39	F
R1457			31	F	30	F	39	F
R1458			31	F	30	F	39	F
R1459			31	F	30	F	39	F
R1460			31	F	30	F	39	F
R1461			31	F	30	F	39	F
R1462			31	F	30	F	39	F
R1463			31	F	30	F	39	F
R1464			31	F	30	F	39	F
R1465			31	F	30	F	39	F
R1466			31	F	30	F	39	F
R1467			31	F	30	F	39	F
R1468			31	F	30	F	39	F
R1469			31	F	30	F	39	F
R1470			31	F	30	F	39	F
R1471			31	F	30	F	39	F
R1472			31	F	30	F	39	F
R1473			31	F	30	F	39	F
R1474			31	F	30	F	39	F
R1475			31	F	30	F	39	F
R1476			31	F	30	F	39	F
R1477			31	F	30	F	39	F
R1478			31	F	30	F	39	F
R1479			31	F	30	F	39	F
R1480			31	F	30	F	39	F
R1481			31	F	30	F	39	F
R1482			31	F	30	F	39	F
R1483			31	F	30	F	39	F
R1484			31	F	30	F	39	F
R1485			31	F	30	F	39	F
R1486			31	F	30	F	39	F
R1487			31	F	30	F	39	F
R1488			31	F	30	F	39	F
R1489			31	F	30	F	39	F
R1490			31	F	30	F	39	F
R1491			31	F	30	F	39	F
R1492			31	F	30	F	39	F
R1493			31	F	30	F	39	F
R1494			31	F	30	F	39	F
R1495			31	F	30	F	39	F
R1496			31	F	30	F	39	F
R1497			31	F	30	F	39	F
R1498			31	F	30	F	39	F
R1499			31	F	30	F	39	F
R1500			31	F	30	F	39	F
R1501			31	F	30	F	39	F
R1502			31	F	30	F	39	F
R1503			31	F	30	F	39	F
R1504			31	F	30	F	39	F
R1505			31	F	30	F	39	F
R1506			31	F	30	F	39	F
R1507			31	F	30	F	39	F
R1508			31	F	30	F	39	F
R1509			31	F	30	F	39	F
R1510			31	F	30	F	39	F
R1511			31	F	30	F	39	F
R1512			31	F	30	F	39	F
R1513			31	F	30	F	39	F
R1514			31	F	30	F	39	F
R1515			31	F	30	F	39	F
R1516			31	F	30	F	39	F
R1517			31	F	30	F	39	F
R1518			31	F	30	F	39	F
R1519			31	F	30	F	39	F
R1520			31	F	30	F	39	F
R1521			31	F	30	F	39	F
R1522			31	F	30	F	39	F
R1523			31	F	30	F	39	F
R1524			31	F	30	F	39	F
R1525			31	F	30	F	39	F
R1526			31	F	30	F	39	F
R1527			31	F	30	F	39	F
R1528			31	F	30	F	39	F
R1529			31	F	30	F	39	F
R1530			31	F	30	F	39	F
R1531			31	F	30	F	39	F
R1532			31	F	30	F	39	F
R1533			31	F	30	F	39	F
R1534			31	F	30	F	39	F
R1535			31	F	30	F	39	F
R1536			31	F	30	F	39	F
R1537			31	F	30	F	39	F
R1538			31	F	30	F	39	F
R1539			31	F	30	F	39	F
R1540			31	F	30	F	39	F
R1541			31	F	30	F	39	F
R1542			31	F	30	F	39	F
R1543			31	F	30	F	39	F
R1544			31	F	30	F	39	F
R1545			31	F	30	F	39	F
R1546			31	F	30	F	39	F
R1547			31	F	30	F	39	F
R1548			31	F	30	F	39	F
R1549			31	F	30	F	39	F
R1550			31	F	30	F	39	F
R1551			31	F	30	F	39	F
R1552			31	F	30	F	39	F
R1553			31	F	30	F	39	F
R1554			31	F	30	F	39	F
R1555			31	F	30	F	39	F
R1556			31	F	30	F	39	F
R1557			31	F	30	F	39	F
R1558			31	F	30	F	39	F
R1559			31	F	30	F	39	F
R1560			31	F	30	F	39	F
R1561			31	F	30	F	39	F
R1562			31	F	30	F	39	F
R1563			31	F	30	F	38	F
R1564			31	F	30	F	38	F
R1565			31	F	30	F	38	F
R1566			31	F	30	F	38	F
R1567			31	F	30	F	38	F
R1568			31	F	30	F	38	F
R1569			31	F	30	F	38	F
R1570			31	F	30	F	38	F
R1571			31	F	30	F	38	F
R1572			31	F	30	F	38	F
R1573			31	F	30	F	38	F
R1574			31	F	30	F	38	F
R1575			31	F	30	F	38	F
R1576			31	F	30	F	38	F
R1577			31	F	30	F	38	F
R1578			31	F	30	F	38	F
R1579			31	F	30	F	38	F
R1580			31	F	30	F	38	F
R1581			31	F	30	F	38	F
R1582			31	F	30	F	38	F
R1583			31	F	30	F	38	F
R1584			31	F	30	F	38	F
R1585			31	F	30	F	38	F
R1586			31	F	30	F	38	F
R1587			31	F	30	F	38	F
R1588			31	F	30	F	38	F
R1589			31	F	30	F	38	F
R1590			31	F	30	F	38	F
R1591			31	F	30	F	38	F
R1592			31	F	30	F	38	F
R1593			31	F	30	F	38	F
R1594			31	F	30	F	38	F
R1595			31	F	30	F	38	F
R1596			31	F	30	F	38	F
R1597			31	F	30	F	38	F
R1598			31	F	30	F	38	F
R1599			31	F	30	F	38	F
R1600			31	F	30	F	38	F
R1601			31	F	30	F	38	F
R1602			31	F	30	F	38	F
R1603			31	F	30	F	38	F
R1604			31	F	30	F	38	F
R1605			31	F	30	F	38	F
R1606			31	F	30	F	38	F
R1607			31	F	30	F	38	F
R1608			31	F	30	F	38	F
R1609			31	F	30	F	38	F
R1610			31	F	30	F	38	F
R1611			31	F	30	F	38	F
R1612			31	F	30	F	38	F
R1613			31	F	30	F	38	F
R1614			31	F	30	F	38	F
R1615			31	F	30	F	38	F
R1616			31	F	30	F	38	F
R1617			31	F	30	R	38	F
R1618			31	F	30	F	38	F
R1619			31	F	30	F	38	F
R1620			31	F	30	F	38	F
R1621			31	F	30	F	38	F
R1622			31	F	30	F	38	F
R1623			31	F	30	F	38	F
R1624			31	F	30	F	38	F
R1625			31	F	30	F	38	F
R1626			31	F	30	F	38	F
R1627			31	F	30	F	38	F
R1628			31	F	30	F	38	F
R1629			31	F	30	F	38	F
R1630			31	F	30	F	38	F
R1631			31	F	30	F	38	F
R1632			31	F	30	F	38	F
R1633			31	F	30	F	38	F
R1634			31	F	30	F	38	F
R1635			31	F	30	F	38	F
R1636			31	F			38	F
R1637			31	F			37	F
R1638			31	F			37	F
R1639			31	F			37	F
R1640			31	F			37	F
R1641			31	F			37	F
R1642			31	F			37	F
R1643			31	F			37	F
R1644			31	F			37	F
R1645			31	F			37	F
R1646			31	F			37	F
R1647			31	F			37	F
R1648			31	F			37	F
R1649			31	F			37	F
R1650			31	F			37	F
R1651			31	F			37	F
R1652			31	F			37	F
R1653			31	F			37	F
R1654			31	F			37	F
R1655			31	F			37	F
R1656			31	F			37	F
R1657			31	F			37	F
R1658			31	F			37	F
R1659			31	F			37	F
R1660			31	F			37	F
R1661			31	F			37	F
R1662			31	F			37	F
R1663			31	F			37	F
R1664			31	F			37	F
R1665			31	F			37	F
R1666			31	F			37	F
R1667			31	F			37	F
R1668			31	F			37	F
R1669			31	F			37	F
R1670			31	F			37	F
R1671			31	F			37	F
R1672			31	F			37	F
R1673			31	F			37	F
R1674			31	F			37	F
R1675			31	F			37	F
R1676			31	F			37	F
R1677			31	F			37	F
R1678			31	F			37	F
R1679			31	F			37	F
R1680			31	F			37	F
R1681			31	F			37	F
R1682			31	F			37	F
R1683			31	F			37	F
R1684			31	F			37	F
R1685			30	F			37	F
R1686			30	F			37	F
R1687			30	F			37	F
R1688			30	F			37	F
R1689			30	F			37	F
R1690			30	F			37	F
R1691			30	F			37	F
R1692			30	F			37	F
R1693			30	F			37	F
R1694			30	F			37	F
R1695			30	F			37	F
R1696			30	F			37	F
R1697			30	F			37	F
R1698			30	F			37	F
R1699			30	F			37	F
R1700			30	F			37	F
R1701			30	F			37	F
R1702			30	F			37	F
R1703			30	F			37	F
R1704			30	F			36	F
R1705			30	F			36	F
R1706			30	F			36	F
R1707			30	F			36	F
R1708			30	F			36	F
R1709			30	F			36	F
R1710			30	F			36	F
R1711			30	F			36	F
R1712			30	F			36	F
R1713			30	F			36	F
R1714			30	F			36	F
R1715			30	F			36	F
R1716			30	F			36	F
R1717			30	F			36	F
R1718			30	F			36	F
R1719			30	F			36	F
R1720			30	F			36	F
R1721			30	F			36	F
R1722			30	F			36	F
R1723			30	F			36	F
R1724			30	F			36	F
R1725			30	F			36	F
R1726			30	F			36	F
R1727			30	F			36	F
R1728			30	F			36	F
R1729			30	F			36	F
R1730			30	F			36	F
R1731			30	F			36	F
R1732			30	F			36	F
R1733			30	F			36	F
R1734			30	F			36	F
R1735			30	F			36	F
R1736			30	F			36	F
R1737			30	F			36	F
R1738			30	F			36	F
R1739			30	F			36	F
R1740			30	F			36	F
R1741			30	F			36	F
R1742			30	F			36	F
R1743			30	F			36	F
R1744			30	F			36	F
R1745			30	F			36	F
R1746			30	F			36	F
R1747			30	F			36	F
R1748			30	F			36	F
R1749			30	F			36	F
R1750			30	F			36	F
R1751			30	F			36	F
R1752			30	F			36	F
R1753			30	F			36	F
R1754			30	F			36	F
R1755			30	F			36	F
R1756			30	F			36	F
R1757			30	F			36	F
R1758			30	F			36	F
R1759			30	F			36	F
R1760			30	F			36	F
R1761			30	F			36	F
R1762			30	F			36	F
R1763			30	F			36	F
R1764			30	F			36	F
R1765			30	F			36	F
R1766			30	F			36	F
R1767			30	F			36	F
R1768			30	F			36	F
R1769			30	F			36	F
R1770			30	F			36	F
R1771			30	F			36	F
R1772			30	F			36	F
R1773			30	F			36	F
R1774			30	F			36	F
R1775			30	F			36	F
R1776			30	F			36	F
R1777			30	F			36	F
R1778			30	F			36	F
R1779			30	F			36	F
R1780			30	F			35	F
R1781			30	F			35	F
R1782			30	F			35	F
R1783			30	F			35	F
R1784			30	F			35	F
R1785			30	F			35	F
R1786			30	F			35	F
R1787			30	F			35	F
R1788			30	F			35	F
R1789			30	F			35	F
R1790			30	F			35	F
R1791			30	F			35	F
R1792			30	F			35	F
R1793			30	F			35	F
R1794			30	F			35	F
R1795			30	F			35	F
R1796			30	F			35	F
R1797			30	F			35	F
R1798			30	F			35	F
R1799			30	F			35	F
R1800			30	F			35	F
R1801			30	F			35	F
R1802			30	F			35	F
R1803			30	F			35	F
R1804			30	F			35	F
R1805			30	F			35	F
R1806			30	F			35	F
R1807			30	F			35	F
R1808			30	F			35	F
R1809			30	F			35	F
R1810			30	F			35	F
R1811			30	F			35	F
R1812			30	F			35	F
R1813			30	F			35	F
R1814			30	F			35	F
R1815			30	F			35	F
R1816			30	F			35	F
R1817			30	F			35	F
R1818			30	F			35	F
R1819			30	F			35	F
R1820			30	F			35	F
R1821			30	F			35	F
R1822			30	F			35	F
R1823			30	F			35	F
R1824			30	F			35	F
R1825			30	F			35	F
R1826			30	F			35	F
R1827			30	F			35	F
R1828			30	F			35	F
R1829			30	F			35	F
R1830			30	R			35	F
R1831			30	F			35	F
R1832			30	F			35	F
R1833			30	F			35	F
R1834			30	F			35	F
R1835			30	F			35	F
R1836			30	F			35	F
R1837			30	F			35	F
R1838			30	F			35	F
R1839			30	F			35	F
R1840			30	F			35	F
R1841			30	F			35	F
R1842			30	F			35	F
R1843			30	F			35	F
R1844			30	F			35	F
R1845			30	F			35	F
R1846			30	F			35	F
R1847			30	F			35	F
R1848			30	F			35	F
R1849			30	F			35	F
R1850			30	F			35	F
R1851			30	F			35	F
R1852			30	F			35	F
R1853			30	F			35	F
R1854			30	F			35	F
R1855			30	F			35	F
R1856			30	F			35	F
R1857			30	F			35	F
R1858			30	F			35	F
R1859			30	F			35	F
R1860			30	F			35	F
R1861			30	F			35	F
R1862			30	F			35	F
R1863			30	F			35	F
R1864			30	F			35	F
R1865			30	F			35	F
R1866			30	F			35	F
R1867			30	F			35	F
R1868			30	F			35	F
R1869			30	F			35	F
R1870			30	F			35	F
R1871			30	F			35	F
R1872			30	F			35	F
R1873			30	F			35	F
R1874			30	F			35	F
R1875			30	F			35	F
R1876			30	F			35	F
R1877			30	F			35	F
R1878			30	F			35	F
R1879			30	F			35	F
R1880			30	F			35	F
R1881			30	F			35	F
R1882			30	F			35	F
R1883			30	F			35	F
R1884			30	F			35	F
R1885			30	F			35	F
R1886			30	F			35	F
R1887			30	F			35	F
R1888			30	F			35	F
R1889			30	F			35	F
R1890			30	F			35	F
R1891			30	F			35	F
R1892			30	F			35	F
R1893			30	F			35	F
R1894			30	F			35	F
R1895			30	F			35	F
R1896			30	F			35	F
R1897			30	F			35	F
R1898			30	F			35	F
R1899			30	F			35	F
R1900			30	F			35	F
R1901			30	F			35	F
R1902			30	F			35	F
R1903			30	F			35	F
R1904			30	F			35	F
R1905			30	F			35	F
R1906			30	F			35	F
R1907			30	F			35	F
R1908			30	F			35	F
R1909			30	F			35	F
R1910			30	F			35	F
R1911			30	F			35	F
R1912			30	F			35	F
R1913			30	F			35	F
R1914			30	F			35	F
R1915			30	F			35	F
R1916			30	F			35	F
R1917			30	F			35	F
R1918			30	F			35	F
R1919			30	F			35	F
R1920			30	F			35	F
R1921			30	F			35	F
R1922			30	F			35	F
R1923			30	F			35	F
R1924			30	F			35	F
R1925			30	F			35	F
R1926			30	F			35	F
R1927			30	F			35	F
R1928			30	F			35	F
R1929			30	F			35	F
R1930			30	F			35	F
R1931			30	F			35	F
R1932			30	F			35	F
R1933			30	F			35	F
R1934			30	F			35	F
R1935			30	F			35	F
R1936			30	F			35	F
R1937			30	F			35	F
R1938			30	F			35	F
R1939			30	F			35	F
R1940			30	F			35	F
R1941			30	F			35	F
R1942			30	F			35	F
R1943			30	F			35	F
R1944			30	F			35	F
R1945			30	F			35	F
R1946			30	F			35	F
R1947			30	F			35	F
R1948			30	F			35	F
R1949			30	F			35	F
R1950			30	F			35	F
R1951			30	F			35	F
R1952			30	F			35	F
R1953			30	F			35	F
R1954			30	F			35	F
R1955			30	F			35	F
R1956			30	F			35	F
R1957			30	F			35	F
R1958			30	F			35	F
R1959			30	F			35	F
R1960			30	F			35	F
R1961			30	F			35	F
R1962			30	F			35	F
R1963			30	F			35	F
R1964			30	F			35	F
R1965			30	F			35	F
R1966			30	F			35	F
R1967			30	F			35	F
R1968			30	F			35	F
R1969			30	F			35	F
R1970			30	F			35	F
R1971			30	F			35	F
R1972			30	F			35	F
R1973			30	F			35	F
R1974			30	F			35	F
R1975			30	F			35	F
R1976			30	F			35	F
R1977			30	F			35	F
R1978			30	F			35	F
R1979			30	F			35	F
R1980			30	F			34	F
R1981			30	F			34	F
R1982			30	F			34	F
R1983			30	F			34	F
R1984			30	F			34	F
R1985			30	F			34	F
R1986			30	F			34	F
R1987			30	F			34	F
R1988			30	F			34	F
R1989			30	F			34	F
R1990			30	F			34	F
R1991			30	F			34	F
R1992			30	F			34	F
R1993			30	F			34	F
R1994			30	F			34	F
R1995			30	F			34	F
R1996			30	F			34	F
R1997			30	F			34	F
[truncated: 1,303 more rows]

## Sheet: Table S6
Table S6 ENC vaule of four mitogenomes of Pulsatilla species
P. chinensis			P. chinensis var. kissii			P. cernua			P. dahurica
Genes	GC3（%）	ENC	Genes	GC3（%）	ENC	Genes	GC3（%）	ENC	Genes	GC3（%）	ENC
atp9	24	36.01	atp9	24	36.01	atp9	24	36.01	atp9	25.33	36.24
rps13	28.21	39.88	rps13	28.21	39.88	rps13	28.21	39.88	rps13	28.21	39.88
nad4L	29.67	41.94	nad4L	29.67	41.94	nad4L	29.67	41.94	nad4L	29.67	41.94
rps12	30.16	46.27	rps12	30.16	46.27	nad3	36.13	47.49	nad3	36.97	46.75
nad3	36.97	46.75	nad3	36.97	47.49	nad7	31.17	47.6	nad7	31.17	47.68
nad7	31.17	47.68	nad7	31.17	47.68	ccmC	35.48	47.77	ccmC	35.48	47.77
ccmC	35.48	47.77	ccmC	35.48	47.77	cox2	31.23	48.87	ccmB	35.75	48.92
ccmB	35.75	48.92	ccmB	35.75	48.92	ccmB	35.75	48.92	cox2	31.6	48.98
cox2	31.6	48.98	cox2	31.6	48.98	rps19	34.38	49.68	rps19	34.38	49.68
atp6	31.26	49.39	rps19	34.38	49.68	atp6	33.33	49.78	nad1	31.9	50.28
rps19	34.38	49.68	atp6	31.75	49.82	nad1	31.9	50.28	nad2	34.56	50.5
nad1	31.9	50.28	nad1	31.9	50.28	nad2	34.56	50.5	atp6	31.94	50.86
nad2	34.56	50.5	nad2	34.56	50.5	cob	33.42	50.89	cob	33.42	50.89
cob	33.42	50.89	cob	33.42	50.89	nad5	36.58	50.99	nad5	36.47	51.05
nad5	36.36	50.94	nad5	36.36	50.94	cox3	35.47	51.49	rps1	45.07	51.08
rps1	45.07	51.3	mttB	44.87	51.68	mttB	44.87	51.68	mttB	44.87	51.68
mttB	44.87	51.68	rpl16	30.81	52.04	rpl16	31.4	52.33	cox3	35.34	52.23
cox3	35.34	52.23	rps1	41.8	52.21	rps1	41.32	52.35	rpl16	31.4	52.33
rpl16	31.4	52.33	cox3	35.34	52.23	atp8	43.21	52.63	atp8	43.21	52.63
atp8	43.21	52.63	atp8	43.21	52.63	cox1	38	53.01	cox1	37.62	52.95
cox1	37.81	52.91	cox1	37.81	52.91	rpl10	36.53	53.34	rpl10	35.93	53.5
rpl10	36.53	53.34	atp1	34.69	53.02	atp4	36.7	53.49	matR	57.84	53.97
matR	57.84	53.97	rpl10	36.53	53.34	matR	57.99	53.99	atp4	37.23	54.06
atp4	37.23	54.06	matR	57.84	53.97	rps4	36.75	54.32	rps7	37.58	54.34
rps7	37.58	54.34	atp4	37.23	54.06	rps7	37.58	54.34	rps4	36.92	54.43
rps4	36.92	54.43	rps7	37.58	54.34	nad4	37.1	54.75	rps2	34.19	54.63
atp1	36.42	54.71	nad6	44	54.36	nad6	44	54.84	nad6	44	54.73
nad4	37.1	54.75	rps2	34.19	54.57	rps2	34.03	54.91	nad4	37.1	54.75
nad6	44.36	54.82	nad4	37.1	54.75	sdh4	39.86	55.01	ccmFn	41.87	54.87
rps2	34.03	54.88	rps4	36.97	54.76	ccmFn	42.04	55.06	rpl2	43.69	55.54
ccmFn	41.87	55.02	ccmFn	41.87	55.02	rpl2	43.69	55.54	rps11	43.84	55.57
rpl2	43.69	55.54	rpl2	43.69	55.54	rps11	43.84	55.57	sdh4	41.22	55.96
rps11	43.84	55.57	sdh4	40.54	55.63	ccmFc	42.67	56.96	ccmFc	42.67	56.96
sdh4	40.54	55.92	rps11	44.18	55.69	rps3	43.47	57.44	rpl5	44.09	57.73
ccmFc	42.67	56.96	ccmFc	42.67	56.98	rpl5	44.09	57.73	rps3	43.11	57.75
rpl5	44.09	57.73	rps3	43.47	57.39	nad9	35.08	59.02	nad9	35.6	59.19
rps3	43.29	57.77	rpl5	44.09	57.73	sdh3	34.29	61	sdh3	34.29	61
nad9	35.6	59.19	nad9	35.6	59.19
sdh3	34.29	61	sdh3	34.29	61

## Sheet: Table S7
Table S7 The RNA-editing sites of four mitogenomes of Pulsatilla species
	P. chinensis			P. chinensis var. kissii			P. cernua			P. dahurica
ID	Gene	Nt Pos	Effect	Gene	Nt Pos	Effect	Gene	Nt Pos	Effect	Gene	Nt Pos	Effect
1	atp1	974	TCG (S) => TTG (L)	atp1	974	TCG (S) => TTG (L)	atp4	59	TCT (S) => TTT (F)	atp4	59	TCT (S) => TTT (F)
2	atp1	1042	CCC (P) => TCC (S)	atp1	1042	CCC (P) => TCC (S)	atp4	71	TCA (S) => TTA (L)	atp4	71	TCA (S) => TTA (L)
3	atp4	59	TCT (S) => TTT (F)	atp1	1418	CCA (P) => CTA (L)	atp4	89	TCA (S) => TTA (L)	atp4	89	TCA (S) => TTA (L)
4	atp4	71	TCA (S) => TTA (L)	atp1	1493	CCA (P) => CTA (L)	atp4	118	CGT (R) => TGT (C)	atp4	118	CGT (R) => TGT (C)
5	atp4	89	TCA (S) => TTA (L)	atp4	59	TCT (S) => TTT (F)	atp4	121	CGT (R) => TGT (C)	atp4	121	CGT (R) => TGT (C)
6	atp4	118	CGT (R) => TGT (C)	atp4	71	TCA (S) => TTA (L)	atp4	206	TCG (S) => TTG (L)	atp4	206	TCG (S) => TTG (L)
7	atp4	121	CGT (R) => TGT (C)	atp4	89	TCA (S) => TTA (L)	atp4	217	CCC (P) => TTC (F)	atp4	217	CCC (P) => TTC (F)
8	atp4	206	TCG (S) => TTG (L)	atp4	118	CGT (R) => TGT (C)	atp4	218	CCC (P) => TTC (F)	atp4	218	CCC (P) => TTC (F)
9	atp4	217	CCC (P) => TTC (F)	atp4	121	CGT (R) => TGT (C)	atp4	239	CCT (P) => CTT (L)	atp4	239	CCT (P) => CTT (L)
10	atp4	218	CCC (P) => TTC (F)	atp4	206	TCG (S) => TTG (L)	atp4	242	CCG (P) => CTG (L)	atp4	386	TCA (S) => TTA (L)
11	atp4	239	CCT (P) => CTT (L)	atp4	217	CCC (P) => TTC (F)	atp4	317	ACG (T) => ATG (M)	atp4	398	CCA (P) => CTA (L)
12	atp4	386	TCA (S) => TTA (L)	atp4	218	CCC (P) => TTC (F)	atp4	386	TCA (S) => TTA (L)	atp4	407	ACT (T) => ATT (I)
13	atp4	398	CCA (P) => CTA (L)	atp4	239	CCT (P) => CTT (L)	atp4	398	CCA (P) => CTA (L)	atp4	481	CCC (P) => TCC (S)
14	atp4	407	ACT (T) => ATT (I)	atp4	242	CCG (P) => CTG (L)	atp4	407	ACT (T) => ATT (I)	atp6	487	CCA (P) => TCA (S)
15	atp4	481	CCC (P) => TCC (S)	atp4	386	TCA (S) => TTA (L)	atp4	481	CCC (P) => TCC (S)	atp6	497	TCT (S) => TTT (F)
16	atp6	547	CCA (P) => TCA (S)	atp4	398	CCA (P) => CTA (L)	atp6	511	CCA (P) => TCA (S)	atp6	566	TCA (S) => TTA (L)
17	atp6	557	TCT (S) => TTT (F)	atp4	407	ACT (T) => ATT (I)	atp6	521	TCT (S) => TTT (F)	atp6	617	CCG (P) => CTG (L)
18	atp6	626	TCA (S) => TTA (L)	atp4	481	CCC (P) => TCC (S)	atp6	590	TCA (S) => TTA (L)	atp6	674	TCC (S) => TTC (F)
19	atp6	677	CCG (P) => CTG (L)	atp6	490	CCA (P) => TCA (S)	atp6	641	CCG (P) => CTG (L)	atp6	686	TCG (S) => TTG (L)
20	atp6	734	TCC (S) => TTC (F)	atp6	500	TCT (S) => TTT (F)	atp6	698	TCC (S) => TTC (F)	atp6	704	TCG (S) => TTG (L)
21	atp6	746	TCG (S) => TTG (L)	atp6	569	TCA (S) => TTA (L)	atp6	710	TCG (S) => TTG (L)	atp6	712	CGT (R) => TGT (C)
22	atp6	764	TCG (S) => TTG (L)	atp6	620	CCG (P) => CTG (L)	atp6	728	TCG (S) => TTG (L)	atp6	719	CCC (P) => CTC (L)
23	atp6	772	CGT (R) => TGT (C)	atp6	677	TCC (S) => TTC (F)	atp6	736	CGT (R) => TGT (C)	atp6	787	CCT (P) => TCT (S)
24	atp6	779	CCC (P) => CTC (L)	atp6	689	TCG (S) => TTG (L)	atp6	743	CCC (P) => CTC (L)	atp6	851	TCA (S) => TTA (L)
25	atp6	847	CCT (P) => TCT (S)	atp6	707	TCG (S) => TTG (L)	atp6	811	CCT (P) => TCT (S)	atp6	910	CCT (P) => TCT (S)
26	atp6	911	TCA (S) => TTA (L)	atp6	715	CGT (R) => TGT (C)	atp6	875	TCA (S) => TTA (L)	atp6	913	CAT (H) => TAT (Y)
27	atp6	970	CCT (P) => TCT (S)	atp6	722	CCC (P) => CTC (L)	atp6	934	CCT (P) => TCT (S)	atp6	935	TCA (S) => TTA (L)
28	atp6	973	CAT (H) => TAT (Y)	atp6	790	CCT (P) => TCT (S)	atp6	937	CAT (H) => TAT (Y)	atp6	977	TCA (S) => TTA (L)
29	atp6	995	TCA (S) => TTA (L)	atp6	854	TCA (S) => TTA (L)	atp6	959	TCA (S) => TTA (L)	atp6	998	TCC (S) => TTC (F)
30	atp6	1037	TCA (S) => TTA (L)	atp6	913	CCT (P) => TCT (S)	atp6	1001	TCA (S) => TTA (L)	atp6	1049	CCT (P) => CTT (L)
31	atp6	1058	TCC (S) => TTC (F)	atp6	916	CAT (H) => TAT (Y)	atp6	1022	TCC (S) => TTC (F)	atp6	1085	CCG (P) => CTG (L)
32	atp6	1109	CCT (P) => CTT (L)	atp6	938	TCA (S) => TTA (L)	atp6	1073	CCT (P) => CTT (L)	atp6	1106	TCA (S) => TTA (L)
33	atp6	1145	CCG (P) => CTG (L)	atp6	980	TCA (S) => TTA (L)	atp6	1109	CCG (P) => CTG (L)	atp6	1114	CAT (H) => TAT (Y)
34	atp6	1166	TCA (S) => TTA (L)	atp6	1001	TCC (S) => TTC (F)	atp6	1130	TCA (S) => TTA (L)	atp6	1121	TCT (S) => TTT (F)
35	atp6	1174	CAT (H) => TAT (Y)	atp6	1052	CCT (P) => CTT (L)	atp6	1138	CAT (H) => TAT (Y)	atp6	1130	TCA (S) => TTA (L)
36	atp6	1181	TCT (S) => TTT (F)	atp6	1088	CCG (P) => CTG (L)	atp6	1145	TCT (S) => TTT (F)	atp6	1157	ACA (T) => ATA (I)
37	atp6	1190	TCA (S) => TTA (L)	atp6	1109	TCA (S) => TTA (L)	atp6	1154	TCA (S) => TTA (L)	atp6	1168	CAA (Q) => TAA (X)
38	atp6	1217	ACA (T) => ATA (I)	atp6	1117	CAT (H) => TAT (Y)	atp6	1181	ACA (T) => ATA (I)	atp8	47	TCA (S) => TTA (L)
39	atp8	47	TCA (S) => TTA (L)	atp6	1124	TCT (S) => TTT (F)	atp6	1192	CAA (Q) => TAA (X)	atp8	55	CTC (L) => TTC (F)
40	atp8	55	CTC (L) => TTC (F)	atp6	1133	TCA (S) => TTA (L)	atp8	47	TCA (S) => TTA (L)	atp8	58	CTC (L) => TTC (F)
41	atp8	58	CTC (L) => TTC (F)	atp6	1160	ACA (T) => ATA (I)	atp8	55	CTC (L) => TTC (F)	atp8	77	CCC (P) => CTC (L)
42	atp8	77	CCC (P) => CTC (L)	atp8	47	TCA (S) => TTA (L)	atp8	58	CTC (L) => TTC (F)	atp8	206	TCG (S) => TTG (L)
43	atp8	206	TCG (S) => TTG (L)	atp8	55	CTC (L) => TTC (F)	atp8	76	CCC (P) => TTC (F)	atp8	458	CCA (P) => CTA (L)
44	atp8	458	CCA (P) => CTA (L)	atp8	58	CTC (L) => TTC (F)	atp8	77	CCC (P) => TTC (F)	atp9	191	TCA (S) => TTA (L)
45	atp9	191	TCA (S) => TTA (L)	atp8	77	CCC (P) => CTC (L)	atp8	206	TCG (S) => TTG (L)	ccmB	28	CAT (H) => TAT (Y)
46	ccmB	28	CAT (H) => TAT (Y)	atp8	206	TCG (S) => TTG (L)	atp8	458	CCA (P) => CTA (L)	ccmB	43	CCC (P) => TCC (S)
47	ccmB	43	CCC (P) => TCC (S)	atp8	458	CCA (P) => CTA (L)	atp9	191	TCA (S) => TTA (L)	ccmB	71	CCA (P) => CTA (L)
48	ccmB	71	CCA (P) => CTA (L)	atp9	191	TCA (S) => TTA (L)	ccmB	28	CAT (H) => TAT (Y)	ccmB	80	TCG (S) => TTG (L)
49	ccmB	80	TCG (S) => TTG (L)	ccmB	28	CAT (H) => TAT (Y)	ccmB	43	CCC (P) => TCC (S)	ccmB	128	TCA (S) => TTA (L)
50	ccmB	128	TCA (S) => TTA (L)	ccmB	43	CCC (P) => TCC (S)	ccmB	71	CCA (P) => CTA (L)	ccmB	137	TCC (S) => TTC (F)
51	ccmB	137	TCC (S) => TTC (F)	ccmB	71	CCA (P) => CTA (L)	ccmB	80	TCG (S) => TTG (L)	ccmB	149	CCG (P) => CTG (L)
52	ccmB	149	CCG (P) => CTG (L)	ccmB	80	TCG (S) => TTG (L)	ccmB	128	TCA (S) => TTA (L)	ccmB	154	CGG (R) => TGG (W)
53	ccmB	154	CGG (R) => TGG (W)	ccmB	128	TCA (S) => TTA (L)	ccmB	137	TCC (S) => TTC (F)	ccmB	160	CCT (P) => TCT (S)
54	ccmB	160	CCT (P) => TCT (S)	ccmB	137	TCC (S) => TTC (F)	ccmB	149	CCG (P) => CTG (L)	ccmB	164	CCG (P) => CTG (L)
55	ccmB	164	CCG (P) => CTG (L)	ccmB	149	CCG (P) => CTG (L)	ccmB	154	CGG (R) => TGG (W)	ccmB	172	CCT (P) => TCT (S)
56	ccmB	172	CCT (P) => TCT (S)	ccmB	154	CGG (R) => TGG (W)	ccmB	160	CCT (P) => TCT (S)	ccmB	179	CCT (P) => CTT (L)
57	ccmB	179	CCT (P) => CTT (L)	ccmB	160	CCT (P) => TCT (S)	ccmB	164	CCG (P) => CTG (L)	ccmB	181	CCC (P) => TCC (S)
58	ccmB	181	CCC (P) => TCC (S)	ccmB	164	CCG (P) => CTG (L)	ccmB	172	CCT (P) => TCT (S)	ccmB	193	CCT (P) => TTT (F)
59	ccmB	193	CCT (P) => TTT (F)	ccmB	172	CCT (P) => TCT (S)	ccmB	179	CCT (P) => CTT (L)	ccmB	194	CCT (P) => TTT (F)
60	ccmB	194	CCT (P) => TTT (F)	ccmB	179	CCT (P) => CTT (L)	ccmB	181	CCC (P) => TCC (S)	ccmB	286	CGG (R) => TGG (W)
61	ccmB	286	CGG (R) => TGG (W)	ccmB	181	CCC (P) => TCC (S)	ccmB	193	CCT (P) => TTT (F)	ccmB	304	CGT (R) => TGT (C)
62	ccmB	304	CGT (R) => TGT (C)	ccmB	193	CCT (P) => TTT (F)	ccmB	194	CCT (P) => TTT (F)	ccmB	313	CGT (R) => TGT (C)
63	ccmB	313	CGT (R) => TGT (C)	ccmB	194	CCT (P) => TTT (F)	ccmB	286	CGG (R) => TGG (W)	ccmB	338	CCG (P) => CTG (L)
64	ccmB	338	CCG (P) => CTG (L)	ccmB	286	CGG (R) => TGG (W)	ccmB	304	CGT (R) => TGT (C)	ccmB	367	CGG (R) => TGG (W)
65	ccmB	367	CGG (R) => TGG (W)	ccmB	304	CGT (R) => TGT (C)	ccmB	313	CGT (R) => TGT (C)	ccmB	380	CCA (P) => CTA (L)
66	ccmB	380	CCA (P) => CTA (L)	ccmB	313	CGT (R) => TGT (C)	ccmB	338	CCG (P) => CTG (L)	ccmB	392	CCG (P) => CTG (L)
67	ccmB	392	CCG (P) => CTG (L)	ccmB	338	CCG (P) => CTG (L)	ccmB	367	CGG (R) => TGG (W)	ccmB	424	CGT (R) => TGT (C)
68	ccmB	424	CGT (R) => TGT (C)	ccmB	367	CGG (R) => TGG (W)	ccmB	380	CCA (P) => CTA (L)	ccmB	428	TCG (S) => TTG (L)
69	ccmB	428	TCG (S) => TTG (L)	ccmB	380	CCA (P) => CTA (L)	ccmB	392	CCG (P) => CTG (L)	ccmB	467	TCG (S) => TTG (L)
70	ccmB	467	TCG (S) => TTG (L)	ccmB	392	CCG (P) => CTG (L)	ccmB	424	CGT (R) => TGT (C)	ccmB	476	CCA (P) => CTA (L)
71	ccmB	476	CCA (P) => CTA (L)	ccmB	424	CGT (R) => TGT (C)	ccmB	428	TCG (S) => TTG (L)	ccmB	485	TCA (S) => TTA (L)
72	ccmB	485	TCA (S) => TTA (L)	ccmB	428	TCG (S) => TTG (L)	ccmB	467	TCG (S) => TTG (L)	ccmB	494	TCA (S) => TTA (L)
73	ccmB	494	TCA (S) => TTA (L)	ccmB	467	TCG (S) => TTG (L)	ccmB	476	CCA (P) => CTA (L)	ccmB	512	TCC (S) => TTC (F)
74	ccmB	512	TCC (S) => TTC (F)	ccmB	476	CCA (P) => CTA (L)	ccmB	485	TCA (S) => TTA (L)	ccmB	514	CGT (R) => TGT (C)
75	ccmB	514	CGT (R) => TGT (C)	ccmB	485	TCA (S) => TTA (L)	ccmB	494	TCA (S) => TTA (L)	ccmB	548	CCT (P) => CTT (L)
76	ccmB	548	CCT (P) => CTT (L)	ccmB	494	TCA (S) => TTA (L)	ccmB	512	TCC (S) => TTC (F)	ccmB	551	TCA (S) => TTA (L)
77	ccmB	551	TCA (S) => TTA (L)	ccmB	512	TCC (S) => TTC (F)	ccmB	514	CGT (R) => TGT (C)	ccmB	554	TCG (S) => TTG (L)
78	ccmB	554	TCG (S) => TTG (L)	ccmB	514	CGT (R) => TGT (C)	ccmB	548	CCT (P) => CTT (L)	ccmB	566	TCC (S) => TTC (F)
79	ccmB	566	TCC (S) => TTC (F)	ccmB	548	CCT (P) => CTT (L)	ccmB	551	TCA (S) => TTA (L)	ccmB	569	TCT (S) => TTT (F)
80	ccmB	569	TCT (S) => TTT (F)	ccmB	551	TCA (S) => TTA (L)	ccmB	554	TCG (S) => TTG (L)	ccmB	572	CCG (P) => CTG (L)
81	ccmB	572	CCG (P) => CTG (L)	ccmB	554	TCG (S) => TTG (L)	ccmB	566	TCC (S) => TTC (F)	ccmB	584	CCT (P) => CTT (L)
82	ccmB	584	CCT (P) => CTT (L)	ccmB	566	TCC (S) => TTC (F)	ccmB	569	TCT (S) => TTT (F)	ccmB	587	TCT (S) => TTT (F)
83	ccmB	587	TCT (S) => TTT (F)	ccmB	569	TCT (S) => TTT (F)	ccmB	572	CCG (P) => CTG (L)	ccmB	596	TCG (S) => TTG (L)
84	ccmB	596	TCG (S) => TTG (L)	ccmB	572	CCG (P) => CTG (L)	ccmB	584	CCT (P) => CTT (L)	ccmB	611	TCA (S) => TTA (L)
85	ccmB	611	TCA (S) => TTA (L)	ccmB	584	CCT (P) => CTT (L)	ccmB	587	TCT (S) => TTT (F)	ccmC	76	CGG (R) => TGG (W)
86	ccmC	76	CGG (R) => TGG (W)	ccmB	587	TCT (S) => TTT (F)	ccmB	596	TCG (S) => TTG (L)	ccmC	103	CAT (H) => TAT (Y)
87	ccmC	103	CAT (H) => TAT (Y)	ccmB	596	TCG (S) => TTG (L)	ccmB	611	TCA (S) => TTA (L)	ccmC	115	CGG (R) => TGG (W)
88	ccmC	115	CGG (R) => TGG (W)	ccmB	611	TCA (S) => TTA (L)	ccmC	76	CGG (R) => TGG (W)	ccmC	128	CCA (P) => CTA (L)
89	ccmC	128	CCA (P) => CTA (L)	ccmC	76	CGG (R) => TGG (W)	ccmC	103	CAT (H) => TAT (Y)	ccmC	133	CTT (L) => TTT (F)
90	ccmC	133	CTT (L) => TTT (F)	ccmC	103	CAT (H) => TAT (Y)	ccmC	115	CGG (R) => TGG (W)	ccmC	161	CCG (P) => CTG (L)
91	ccmC	161	CCG (P) => CTG (L)	ccmC	115	CGG (R) => TGG (W)	ccmC	128	CCA (P) => CTA (L)	ccmC	179	GCG (A) => GTG (V)
92	ccmC	179	GCG (A) => GTG (V)	ccmC	128	CCA (P) => CTA (L)	ccmC	133	CTT (L) => TTT (F)	ccmC	184	CGG (R) => TGG (W)
93	ccmC	184	CGG (R) => TGG (W)	ccmC	133	CTT (L) => TTT (F)	ccmC	161	CCG (P) => CTG (L)	ccmC	227	TCC (S) => TTC (F)
94	ccmC	227	TCC (S) => TTC (F)	ccmC	161	CCG (P) => CTG (L)	ccmC	179	GCG (A) => GTG (V)	ccmC	281	ACA (T) => ATA (I)
95	ccmC	281	ACA (T) => ATA (I)	ccmC	179	GCG (A) => GTG (V)	ccmC	184	CGG (R) => TGG (W)	ccmC	299	TCT (S) => TTT (F)
96	ccmC	299	TCT (S) => TTT (F)	ccmC	184	CGG (R) => TGG (W)	ccmC	227	TCC (S) => TTC (F)	ccmC	331	CGG (R) => TGG (W)
97	ccmC	331	CGG (R) => TGG (W)	ccmC	227	TCC (S) => TTC (F)	ccmC	281	ACA (T) => ATA (I)	ccmC	395	TCG (S) => TTG (L)
98	ccmC	395	TCG (S) => TTG (L)	ccmC	281	ACA (T) => ATA (I)	ccmC	299	TCT (S) => TTT (F)	ccmC	400	CCT (P) => TTT (F)
99	ccmC	400	CCT (P) => TTT (F)	ccmC	299	TCT (S) => TTT (F)	ccmC	331	CGG (R) => TGG (W)	ccmC	401	CCT (P) => TTT (F)
100	ccmC	401	CCT (P) => TTT (F)	ccmC	331	CGG (R) => TGG (W)	ccmC	395	TCG (S) => TTG (L)	ccmC	421	CGT (R) => TGT (C)
101	ccmC	421	CGT (R) => TGT (C)	ccmC	395	TCG (S) => TTG (L)	ccmC	400	CCT (P) => TTT (F)	ccmC	436	CCT (P) => TCT (S)
102	ccmC	436	CCT (P) => TCT (S)	ccmC	400	CCT (P) => TTT (F)	ccmC	401	CCT (P) => TTT (F)	ccmC	446	CCG (P) => CTG (L)
103	ccmC	446	CCG (P) => CTG (L)	ccmC	401	CCT (P) => TTT (F)	ccmC	421	CGT (R) => TGT (C)	ccmC	451	CCT (P) => TCT (S)
104	ccmC	451	CCT (P) => TCT (S)	ccmC	421	CGT (R) => TGT (C)	ccmC	436	CCT (P) => TCT (S)	ccmC	458	TCA (S) => TTA (L)
105	ccmC	458	TCA (S) => TTA (L)	ccmC	436	CCT (P) => TCT (S)	ccmC	446	CCG (P) => CTG (L)	ccmC	463	CGT (R) => TGT (C)
106	ccmC	463	CGT (R) => TGT (C)	ccmC	446	CCG (P) => CTG (L)	ccmC	451	CCT (P) => TCT (S)	ccmC	467	GCT (A) => GTT (V)
107	ccmC	467	GCT (A) => GTT (V)	ccmC	451	CCT (P) => TCT (S)	ccmC	458	TCA (S) => TTA (L)	ccmC	473	CCG (P) => CTG (L)
108	ccmC	473	CCG (P) => CTG (L)	ccmC	458	TCA (S) => TTA (L)	ccmC	463	CGT (R) => TGT (C)	ccmC	497	TCT (S) => TTT (F)
109	ccmC	497	TCT (S) => TTT (F)	ccmC	463	CGT (R) => TGT (C)	ccmC	467	GCT (A) => GTT (V)	ccmC	499	CCA (P) => TCA (S)
110	ccmC	499	CCA (P) => TCA (S)	ccmC	467	GCT (A) => GTT (V)	ccmC	473	CCG (P) => CTG (L)	ccmC	521	TCG (S) => TTG (L)
111	ccmC	521	TCG (S) => TTG (L)	ccmC	473	CCG (P) => CTG (L)	ccmC	497	TCT (S) => TTT (F)	ccmC	548	TCT (S) => TTT (F)
112	ccmC	548	TCT (S) => TTT (F)	ccmC	497	TCT (S) => TTT (F)	ccmC	499	CCA (P) => TCA (S)	ccmC	568	CCT (P) => TCT (S)
113	ccmC	568	CCT (P) => TCT (S)	ccmC	499	CCA (P) => TCA (S)	ccmC	521	TCG (S) => TTG (L)	ccmC	575	CCC (P) => CTC (L)
114	ccmC	575	CCC (P) => CTC (L)	ccmC	521	TCG (S) => TTG (L)	ccmC	548	TCT (S) => TTT (F)	ccmC	605	TCC (S) => TTC (F)
115	ccmC	605	TCC (S) => TTC (F)	ccmC	548	TCT (S) => TTT (F)	ccmC	568	CCT (P) => TCT (S)	ccmC	608	CCC (P) => CTC (L)
116	ccmC	608	CCC (P) => CTC (L)	ccmC	568	CCT (P) => TCT (S)	ccmC	575	CCC (P) => CTC (L)	ccmC	614	TCA (S) => TTA (L)
117	ccmC	614	TCA (S) => TTA (L)	ccmC	575	CCC (P) => CTC (L)	ccmC	605	TCC (S) => TTC (F)	ccmC	619	CGT (R) => TGT (C)
118	ccmC	619	CGT (R) => TGT (C)	ccmC	605	TCC (S) => TTC (F)	ccmC	608	CCC (P) => CTC (L)	ccmC	650	CCT (P) => CTT (L)
119	ccmC	650	CCT (P) => CTT (L)	ccmC	608	CCC (P) => CTC (L)	ccmC	614	TCA (S) => TTA (L)	ccmC	656	CCA (P) => CTA (L)
120	ccmC	656	CCA (P) => CTA (L)	ccmC	614	TCA (S) => TTA (L)	ccmC	619	CGT (R) => TGT (C)	ccmC	665	CCC (P) => CTC (L)
121	ccmC	665	CCC (P) => CTC (L)	ccmC	619	CGT (R) => TGT (C)	ccmC	650	CCT (P) => CTT (L)	ccmC	673	CCT (P) => TCT (S)
122	ccmC	673	CCT (P) => TCT (S)	ccmC	650	CCT (P) => CTT (L)	ccmC	656	CCA (P) => CTA (L)	ccmFc	38	TCC (S) => TTC (F)
123	ccmFc	38	TCC (S) => TTC (F)	ccmC	656	CCA (P) => CTA (L)	ccmC	665	CCC (P) => CTC (L)	ccmFc	50	CCT (P) => CTT (L)
124	ccmFc	50	CCT (P) => CTT (L)	ccmC	665	CCC (P) => CTC (L)	ccmC	673	CCT (P) => TCT (S)	ccmFc	52	CGT (R) => TGT (C)
125	ccmFc	52	CGT (R) => TGT (C)	ccmC	673	CCT (P) => TCT (S)	ccmFc	38	TCC (S) => TTC (F)	ccmFc	103	CCC (P) => TCC (S)
126	ccmFc	103	CCC (P) => TCC (S)	ccmFc	38	TCC (S) => TTC (F)	ccmFc	50	CCT (P) => CTT (L)	ccmFc	119	TCT (S) => TTT (F)
127	ccmFc	119	TCT (S) => TTT (F)	ccmFc	50	CCT (P) => CTT (L)	ccmFc	52	CGT (R) => TGT (C)	ccmFc	122	TCC (S) => TTC (F)
128	ccmFc	122	TCC (S) => TTC (F)	ccmFc	52	CGT (R) => TGT (C)	ccmFc	103	CCC (P) => TCC (S)	ccmFc	146	CCT (P) => CTT (L)
129	ccmFc	146	CCT (P) => CTT (L)	ccmFc	103	CCC (P) => TCC (S)	ccmFc	119	TCT (S) => TTT (F)	ccmFc	151	CCT (P) => TCT (S)
130	ccmFc	151	CCT (P) => TCT (S)	ccmFc	119	TCT (S) => TTT (F)	ccmFc	122	TCC (S) => TTC (F)	ccmFc	155	TCA (S) => TTA (L)
131	ccmFc	155	TCA (S) => TTA (L)	ccmFc	122	TCC (S) => TTC (F)	ccmFc	146	CCT (P) => CTT (L)	ccmFc	160	CCT (P) => TCT (S)
132	ccmFc	160	CCT (P) => TCT (S)	ccmFc	146	CCT (P) => CTT (L)	ccmFc	151	CCT (P) => TCT (S)	ccmFc	305	TCA (S) => TTA (L)
133	ccmFc	305	TCA (S) => TTA (L)	ccmFc	151	CCT (P) => TCT (S)	ccmFc	155	TCA (S) => TTA (L)	ccmFc	310	CGT (R) => TGT (C)
134	ccmFc	310	CGT (R) => TGT (C)	ccmFc	155	TCA (S) => TTA (L)	ccmFc	160	CCT (P) => TCT (S)	ccmFc	391	CGT (R) => TGT (C)
135	ccmFc	391	CGT (R) => TGT (C)	ccmFc	160	CCT (P) => TCT (S)	ccmFc	305	TCA (S) => TTA (L)	ccmFc	406	CGT (R) => TGT (C)
136	ccmFc	406	CGT (R) => TGT (C)	ccmFc	305	TCA (S) => TTA (L)	ccmFc	310	CGT (R) => TGT (C)	ccmFc	412	CTC (L) => TTC (F)
137	ccmFc	412	CTC (L) => TTC (F)	ccmFc	310	CGT (R) => TGT (C)	ccmFc	391	CGT (R) => TGT (C)	ccmFc	704	GCT (A) => GTT (V)
138	ccmFc	704	GCT (A) => GTT (V)	ccmFc	391	CGT (R) => TGT (C)	ccmFc	406	CGT (R) => TGT (C)	ccmFc	878	TCT (S) => TTT (F)
139	ccmFc	878	TCT (S) => TTT (F)	ccmFc	406	CGT (R) => TGT (C)	ccmFc	412	CTC (L) => TTC (F)	ccmFc	1165	CTT (L) => TTT (F)
140	ccmFc	1165	CTT (L) => TTT (F)	ccmFc	412	CTC (L) => TTC (F)	ccmFc	704	GCT (A) => GTT (V)	ccmFc	1184	CCG (P) => CTG (L)
141	ccmFc	1184	CCG (P) => CTG (L)	ccmFc	526	CCC (P) => TCC (S)	ccmFc	878	TCT (S) => TTT (F)	ccmFc	1258	CGG (R) => TGG (W)
142	ccmFc	1258	CGG (R) => TGG (W)	ccmFc	704	GCT (A) => GTT (V)	ccmFc	1165	CTT (L) => TTT (F)	ccmFc	1283	TCG (S) => TTG (L)
143	ccmFc	1283	TCG (S) => TTG (L)	ccmFc	878	TCT (S) => TTT (F)	ccmFc	1184	CCG (P) => CTG (L)	ccmFc	1292	TCG (S) => TTG (L)
144	ccmFc	1292	TCG (S) => TTG (L)	ccmFc	1165	CTT (L) => TTT (F)	ccmFc	1258	CGG (R) => TGG (W)	ccmFc	1339	CGA (R) => TGA (X)
145	ccmFc	1339	CGA (R) => TGA (X)	ccmFc	1184	CCG (P) => CTG (L)	ccmFc	1283	TCG (S) => TTG (L)	ccmFn	20	TCT (S) => TTT (F)
146	ccmFn	20	TCT (S) => TTT (F)	ccmFc	1258	CGG (R) => TGG (W)	ccmFc	1339	CGA (R) => TGA (X)	ccmFn	38	CCG (P) => CTG (L)
147	ccmFn	38	CCG (P) => CTG (L)	ccmFc	1283	TCG (S) => TTG (L)	ccmFn	20	TCT (S) => TTT (F)	ccmFn	98	CCT (P) => CTT (L)
148	ccmFn	98	CCT (P) => CTT (L)	ccmFn	20	TCT (S) => TTT (F)	ccmFn	38	CCG (P) => CTG (L)	ccmFn	121	CCT (P) => TCT (S)
149	ccmFn	121	CCT (P) => TCT (S)	ccmFn	38	CCG (P) => CTG (L)	ccmFn	98	CCT (P) => CTT (L)	ccmFn	137	TCG (S) => TTG (L)
150	ccmFn	137	TCG (S) => TTG (L)	ccmFn	98	CCT (P) => CTT (L)	ccmFn	121	CCT (P) => TCT (S)	ccmFn	142	CGT (R) => TGT (C)
151	ccmFn	142	CGT (R) => TGT (C)	ccmFn	121	CCT (P) => TCT (S)	ccmFn	137	TCG (S) => TTG (L)	ccmFn	151	CCT (P) => TCT (S)
152	ccmFn	151	CCT (P) => TCT (S)	ccmFn	137	TCG (S) => TTG (L)	ccmFn	142	CGT (R) => TGT (C)	ccmFn	248	TCA (S) => TTA (L)
153	ccmFn	248	TCA (S) => TTA (L)	ccmFn	142	CGT (R) => TGT (C)	ccmFn	151	CCT (P) => TCT (S)	ccmFn	263	CCT (P) => CTT (L)
154	ccmFn	263	CCA (P) => CTA (L)	ccmFn	151	CCT (P) => TCT (S)	ccmFn	248	TCA (S) => TTA (L)	ccmFn	283	CTT (L) => TTT (F)
155	ccmFn	283	CTT (L) => TTT (F)	ccmFn	248	TCA (S) => TTA (L)	ccmFn	263	CCC (P) => CTC (L)	ccmFn	334	CAT (H) => TAT (Y)
156	ccmFn	334	CAT (H) => TAT (Y)	ccmFn	263	CCA (P) => CTA (L)	ccmFn	283	CTT (L) => TTT (F)	ccmFn	356	TCC (S) => TTC (F)
157	ccmFn	356	TCC (S) => TTC (F)	ccmFn	283	CTT (L) => TTT (F)	ccmFn	334	CAT (H) => TAT (Y)	ccmFn	365	TCG (S) => TTG (L)
158	ccmFn	365	TCG (S) => TTG (L)	ccmFn	334	CAT (H) => TAT (Y)	ccmFn	356	TCC (S) => TTC (F)	ccmFn	398	CCT (P) => CTT (L)
159	ccmFn	478	CGT (R) => TGT (C)	ccmFn	356	TCC (S) => TTC (F)	ccmFn	365	TCG (S) => TTG (L)	ccmFn	478	CGT (R) => TGT (C)
160	ccmFn	559	CCT (P) => TTT (F)	ccmFn	365	TCG (S) => TTG (L)	ccmFn	478	CGT (R) => TGT (C)	ccmFn	559	CCT (P) => TTT (F)
161	ccmFn	560	CCT (P) => TTT (F)	ccmFn	478	CGT (R) => TGT (C)	ccmFn	559	CCT (P) => TTT (F)	ccmFn	560	CCT (P) => TTT (F)
162	ccmFn	706	CCT (P) => TTT (F)	ccmFn	559	CCT (P) => TTT (F)	ccmFn	560	CCT (P) => TTT (F)	ccmFn	706	CCT (P) => TTT (F)
163	ccmFn	707	CCT (P) => TTT (F)	ccmFn	560	CCT (P) => TTT (F)	ccmFn	706	CCT (P) => TTT (F)	ccmFn	707	CCT (P) => TTT (F)
164	ccmFn	716	TCA (S) => TTA (L)	ccmFn	706	CCT (P) => TTT (F)	ccmFn	707	CCT (P) => TTT (F)	ccmFn	716	TCA (S) => TTA (L)
165	ccmFn	754	CGT (R) => TGT (C)	ccmFn	707	CCT (P) => TTT (F)	ccmFn	716	TCA (S) => TTA (L)	ccmFn	754	CGT (R) => TGT (C)
166	ccmFn	776	TCA (S) => TTA (L)	ccmFn	716	TCA (S) => TTA (L)	ccmFn	754	CGT (R) => TGT (C)	ccmFn	776	TCA (S) => TTA (L)
167	ccmFn	788	CCA (P) => CTA (L)	ccmFn	754	CGT (R) => TGT (C)	ccmFn	776	TCA (S) => TTA (L)	ccmFn	788	CCA (P) => CTA (L)
168	ccmFn	803	TCA (S) => TTA (L)	ccmFn	776	TCA (S) => TTA (L)	ccmFn	788	CCA (P) => CTA (L)	ccmFn	803	TCA (S) => TTA (L)
169	ccmFn	820	CGC (R) => TGC (C)	ccmFn	788	CCA (P) => CTA (L)	ccmFn	803	TCA (S) => TTA (L)	ccmFn	820	CGC (R) => TGC (C)
170	ccmFn	952	CGC (R) => TGC (C)	ccmFn	803	TCA (S) => TTA (L)	ccmFn	820	CGC (R) => TGC (C)	ccmFn	952	CGC (R) => TGC (C)
171	ccmFn	1270	CGG (R) => TGG (W)	ccmFn	820	CGC (R) => TGC (C)	ccmFn	952	CGC (R) => TGC (C)	ccmFn	1187	TCG (S) => TTG (L)
172	ccmFn	1298	CCA (P) => CTA (L)	ccmFn	952	CGC (R) => TGC (C)	ccmFn	1270	CGG (R) => TGG (W)	ccmFn	1270	CGG (R) => TGG (W)
173	ccmFn	1315	CAT (H) => TAT (Y)	ccmFn	1270	CGG (R) => TGG (W)	ccmFn	1298	CCA (P) => CTA (L)	ccmFn	1298	CCA (P) => CTA (L)
174	ccmFn	1330	CGG (R) => TGG (W)	ccmFn	1298	CCA (P) => CTA (L)	ccmFn	1315	CAT (H) => TAT (Y)	ccmFn	1315	CAT (H) => TAT (Y)
175	ccmFn	1348	CGG (R) => TGG (W)	ccmFn	1315	CAT (H) => TAT (Y)	ccmFn	1330	CGG (R) => TGG (W)	ccmFn	1330	CGG (R) => TGG (W)
176	ccmFn	1381	CGG (R) => TGG (W)	ccmFn	1330	CGG (R) => TGG (W)	ccmFn	1348	CGG (R) => TGG (W)	ccmFn	1348	CGG (R) => TGG (W)
177	ccmFn	1399	CGT (R) => TGT (C)	ccmFn	1348	CGG (R) => TGG (W)	ccmFn	1381	CGG (R) => TGG (W)	ccmFn	1381	CGG (R) => TGG (W)
178	ccmFn	1427	CCG (P) => CTG (L)	ccmFn	1381	CGG (R) => TGG (W)	ccmFn	1399	CGT (R) => TGT (C)	ccmFn	1399	CGT (R) => TGT (C)
179	ccmFn	1442	TCG (S) => TTG (L)	ccmFn	1399	CGT (R) => TGT (C)	ccmFn	1427	CCG (P) => CTG (L)	ccmFn	1427	CCG (P) => CTG (L)
180	ccmFn	1462	CTT (L) => TTT (F)	ccmFn	1427	CCG (P) => CTG (L)	ccmFn	1442	TCG (S) => TTG (L)	ccmFn	1442	TCG (S) => TTG (L)
181	ccmFn	1466	CCA (P) => CTA (L)	ccmFn	1442	TCG (S) => TTG (L)	ccmFn	1444	CTT (L) => TTT (F)	ccmFn	1462	CTT (L) => TTT (F)
182	ccmFn	1478	TCA (S) => TTA (L)	ccmFn	1462	CTT (L) => TTT (F)	ccmFn	1462	CTT (L) => TTT (F)	ccmFn	1466	CCA (P) => CTA (L)
183	ccmFn	1487	TCT (S) => TTT (F)	ccmFn	1466	CCA (P) => CTA (L)	ccmFn	1466	CCA (P) => CTA (L)	ccmFn	1478	TCA (S) => TTA (L)
184	ccmFn	1513	CCC (P) => TCC (S)	ccmFn	1478	TCA (S) => TTA (L)	ccmFn	1478	TCA (S) => TTA (L)	ccmFn	1487	TCT (S) => TTT (F)
185	ccmFn	1561	CGG (R) => TGG (W)	ccmFn	1487	TCT (S) => TTT (F)	ccmFn	1487	TCT (S) => TTT (F)	ccmFn	1513	CCC (P) => TCC (S)
186	cob	118	CCT (P) => TCT (S)	ccmFn	1513	CCC (P) => TCC (S)	ccmFn	1513	CCC (P) => TCC (S)	ccmFn	1561	CGG (R) => TGG (W)
187	cob	286	CTC (L) => TTC (F)	ccmFn	1561	CGG (R) => TGG (W)	ccmFn	1561	CGG (R) => TGG (W)	cob	118	CCT (P) => TCT (S)
188	cob	298	CAC (H) => TAC (Y)	cob	118	CCT (P) => TCT (S)	cob	118	CCT (P) => TCT (S)	cob	286	CTC (L) => TTC (F)
189	cob	325	CAT (H) => TAT (Y)	cob	286	CTC (L) => TTC (F)	cob	286	CTC (L) => TTC (F)	cob	298	CAC (H) => TAC (Y)
190	cob	358	CGG (R) => TGG (W)	cob	298	CAC (H) => TAC (Y)	cob	298	CAC (H) => TAC (Y)	cob	325	CAT (H) => TAT (Y)
191	cob	407	ACA (T) => ATA (I)	cob	325	CAT (H) => TAT (Y)	cob	325	CAT (H) => TAT (Y)	cob	358	CGG (R) => TGG (W)
192	cob	419	CCG (P) => CTG (L)	cob	358	CGG (R) => TGG (W)	cob	358	CGG (R) => TGG (W)	cob	407	ACA (T) => ATA (I)
193	cob	568	CAT (H) => TAT (Y)	cob	407	ACA (T) => ATA (I)	cob	407	ACA (T) => ATA (I)	cob	419	CCG (P) => CTG (L)
194	cob	580	CTT (L) => TTT (F)	cob	419	CCG (P) => CTG (L)	cob	419	CCG (P) => CTG (L)	cob	568	CAT (H) => TAT (Y)
195	cob	680	TCT (S) => TTT (F)	cob	568	CAT (H) => TAT (Y)	cob	568	CAT (H) => TAT (Y)	cob	580	CTT (L) => TTT (F)
196	cob	715	CGG (R) => TGG (W)	cob	580	CTT (L) => TTT (F)	cob	580	CTT (L) => TTT (F)	cob	680	TCT (S) => TTT (F)
197	cob	725	TCT (S) => TTT (F)	cob	680	TCT (S) => TTT (F)	cob	680	TCT (S) => TTT (F)	cob	715	CGG (R) => TGG (W)
198	cob	808	CCC (P) => TCC (S)	cob	715	CGG (R) => TGG (W)	cob	715	CGG (R) => TGG (W)	cob	725	TCT (S) => TTT (F)
199	cob	853	CAT (H) => TAT (Y)	cob	725	TCT (S) => TTT (F)	cob	725	TCT (S) => TTT (F)	cob	808	CCC (P) => TCC (S)
200	cob	908	CCA (P) => CTA (L)	cob	808	CCC (P) => TCC (S)	cob	808	CCC (P) => TCC (S)	cob	853	CAT (H) => TAT (Y)
201	cob	914	TCT (S) => TTT (F)	cob	853	CAT (H) => TAT (Y)	cob	853	CAT (H) => TAT (Y)	cob	908	CCA (P) => CTA (L)
202	cob	982	CAC (H) => TAC (Y)	cob	908	CCA (P) => CTA (L)	cob	908	CCA (P) => CTA (L)	cob	914	TCT (S) => TTT (F)
203	cob	1015	CGC (R) => TGC (C)	cob	914	TCT (S) => TTT (F)	cob	914	TCT (S) => TTT (F)	cob	982	CAC (H) => TAC (Y)
204	cob	1081	CCT (P) => TCT (S)	cob	982	CAC (H) => TAC (Y)	cob	982	CAC (H) => TAC (Y)	cob	1015	CGC (R) => TGC (C)
205	cob	1084	CCT (P) => TCT (S)	cob	1015	CGC (R) => TGC (C)	cob	1015	CGC (R) => TGC (C)	cob	1081	CCT (P) => TCT (S)
206	cob	1124	CCG (P) => CTG (L)	cob	1081	CCT (P) => TCT (S)	cob	1081	CCT (P) => TCT (S)	cob	1084	CCT (P) => TCT (S)
207	cox1	199	CCT (P) => TTT (F)	cob	1084	CCT (P) => TCT (S)	cob	1084	CCT (P) => TCT (S)	cob	1124	CCG (P) => CTG (L)
208	cox1	200	CCT (P) => TTT (F)	cob	1124	CCG (P) => CTG (L)	cob	1124	CCG (P) => CTG (L)	cox1	199	CCT (P) => TTT (F)
209	cox1	245	TCT (S) => TTT (F)	cox1	199	CCT (P) => TTT (F)	cox1	199	CCT (P) => TTT (F)	cox1	200	CCT (P) => TTT (F)
210	cox1	257	TCT (S) => TTT (F)	cox1	200	CCT (P) => TTT (F)	cox1	200	CCT (P) => TTT (F)	cox1	245	TCT (S) => TTT (F)
211	cox1	355	CCG (P) => TCG (S)	cox1	245	TCT (S) => TTT (F)	cox1	245	TCT (S) => TTT (F)	cox1	257	TCT (S) => TTT (F)
212	cox1	446	TCA (S) => TTA (L)	cox1	257	TCT (S) => TTT (F)	cox1	257	TCT (S) => TTT (F)	cox1	355	CCG (P) => TCG (S)
213	cox1	455	TCT (S) => TTT (F)	cox1	355	CCG (P) => TCG (S)	cox1	355	CCG (P) => TCG (S)	cox1	446	TCA (S) => TTA (L)
214	cox1	461	CCT (P) => CTT (L)	cox1	446	TCA (S) => TTA (L)	cox1	446	TCA (S) => TTA (L)	cox1	455	TCT (S) => TTT (F)
215	cox1	518	TCC (S) => TTC (F)	cox1	455	TCT (S) => TTT (F)	cox1	455	TCT (S) => TTT (F)	cox1	461	CCT (P) => CTT (L)
216	cox1	554	TCA (S) => TTA (L)	cox1	461	CCT (P) => CTT (L)	cox1	461	CCT (P) => CTT (L)	cox1	518	TCC (S) => TTC (F)
217	cox1	578	CCA (P) => CTA (L)	cox1	518	TCC (S) => TTC (F)	cox1	518	TCC (S) => TTC (F)	cox1	554	TCA (S) => TTA (L)
218	cox1	593	CCA (P) => CTA (L)	cox1	554	TCA (S) => TTA (L)	cox1	554	TCA (S) => TTA (L)	cox1	578	CCA (P) => CTA (L)
219	cox1	671	TCT (S) => TTT (F)	cox1	578	CCA (P) => CTA (L)	cox1	578	CCA (P) => CTA (L)	cox1	593	CCA (P) => CTA (L)
220	cox1	718	CGG (R) => TGG (W)	cox1	593	CCA (P) => CTA (L)	cox1	593	CCA (P) => CTA (L)	cox1	671	TCT (S) => TTT (F)
221	cox1	749	CCC (P) => CTC (L)	cox1	671	TCT (S) => TTT (F)	cox1	671	TCT (S) => TTT (F)	cox1	718	CGG (R) => TGG (W)
222	cox1	863	TCT (S) => TTT (F)	cox1	718	CGG (R) => TGG (W)	cox1	718	CGG (R) => TGG (W)	cox1	749	CCC (P) => CTC (L)
223	cox1	871	CGG (R) => TGG (W)	cox1	749	CCC (P) => CTC (L)	cox1	749	CCC (P) => CTC (L)	cox1	863	TCT (S) => TTT (F)
224	cox1	899	TCA (S) => TTA (L)	cox1	863	TCT (S) => TTT (F)	cox1	863	TCT (S) => TTT (F)	cox1	871	CGG (R) => TGG (W)
225	cox1	1040	TCC (S) => TTC (F)	cox1	871	CGG (R) => TGG (W)	cox1	871	CGG (R) => TGG (W)	cox1	899	TCA (S) => TTA (L)
226	cox1	1127	GCG (A) => GTG (V)	cox1	899	TCA (S) => TTA (L)	cox1	899	TCA (S) => TTA (L)	cox1	1040	TCC (S) => TTC (F)
227	cox1	1189	CAC (H) => TAC (Y)	cox1	1040	TCC (S) => TTC (F)	cox1	1040	TCC (S) => TTC (F)	cox1	1127	GCG (A) => GTG (V)
228	cox1	1277	CCG (P) => CTG (L)	cox1	1127	GCG (A) => GTG (V)	cox1	1127	GCG (A) => GTG (V)	cox1	1189	CAC (H) => TAC (Y)
229	cox1	1282	CTC (L) => TTC (F)	cox1	1189	CAC (H) => TAC (Y)	cox1	1189	CAC (H) => TAC (Y)	cox1	1277	CCG (P) => CTG (L)
230	cox1	1376	TCT (S) => TTT (F)	cox1	1277	CCG (P) => CTG (L)	cox1	1277	CCG (P) => CTG (L)	cox1	1282	CTC (L) => TTC (F)
231	cox1	1381	CCT (P) => TCT (S)	cox1	1282	CTC (L) => TTC (F)	cox1	1282	CTC (L) => TTC (F)	cox1	1376	TCT (S) => TTT (F)
232	cox1	1405	CGT (R) => TGT (C)	cox1	1376	TCT (S) => TTT (F)	cox1	1376	TCT (S) => TTT (F)	cox1	1381	CCT (P) => TCT (S)
233	cox1	1408	CGT (R) => TGT (C)	cox1	1381	CCT (P) => TCT (S)	cox1	1381	CCT (P) => TCT (S)	cox1	1405	CGT (R) => TGT (C)
234	cox1	1436	TCA (S) => TTA (L)	cox1	1405	CGT (R) => TGT (C)	cox1	1405	CGT (R) => TGT (C)	cox1	1408	CGT (R) => TGT (C)
235	cox1	1492	CCA (P) => TCA (S)	cox1	1408	CGT (R) => TGT (C)	cox1	1408	CGT (R) => TGT (C)	cox1	1436	TCA (S) => TTA (L)
236	cox2	71	TCT (S) => TTT (F)	cox1	1436	TCA (S) => TTA (L)	cox1	1436	TCA (S) => TTA (L)	cox1	1492	CCA (P) => TCA (S)
237	cox2	161	TCA (S) => TTA (L)	cox1	1492	CCA (P) => TCA (S)	cox1	1492	CCA (P) => TCA (S)	cox2	71	TCT (S) => TTT (F)
238	cox2	253	CGG (R) => TGG (W)	cox2	71	TCT (S) => TTT (F)	cox2	71	TCT (S) => TTT (F)	cox2	161	TCA (S) => TTA (L)
239	cox2	278	CCG (P) => CTG (L)	cox2	161	TCA (S) => TTA (L)	cox2	161	TCA (S) => TTA (L)	cox2	253	CGG (R) => TGG (W)
240	cox2	443	ACG (T) => ATG (M)	cox2	253	CGG (R) => TGG (W)	cox2	253	CGG (R) => TGG (W)	cox2	278	CCG (P) => CTG (L)
241	cox2	476	TCA (S) => TTA (L)	cox2	278	CCG (P) => CTG (L)	cox2	278	CCG (P) => CTG (L)	cox2	443	ACG (T) => ATG (M)
242	cox2	544	CCT (P) => TCT (S)	cox2	443	ACG (T) => ATG (M)	cox2	443	ACG (T) => ATG (M)	cox2	476	TCA (S) => TTA (L)
243	cox2	557	CCT (P) => CTT (L)	cox2	476	TCA (S) => TTA (L)	cox2	476	TCA (S) => TTA (L)	cox2	544	CCT (P) => TCT (S)
244	cox2	581	TCA (S) => TTA (L)	cox2	544	CCT (P) => TCT (S)	cox2	544	CCT (P) => TCT (S)	cox2	557	CCT (P) => CTT (L)
245	cox2	614	TCA (S) => TTA (L)	cox2	557	CCT (P) => CTT (L)	cox2	557	CCT (P) => CTT (L)	cox2	581	TCA (S) => TTA (L)
246	cox2	623	ACC (T) => ATC (I)	cox2	581	TCA (S) => TTA (L)	cox2	581	TCA (S) => TTA (L)	cox2	614	TCA (S) => TTA (L)
247	cox2	632	TCG (S) => TTG (L)	cox2	614	TCA (S) => TTA (L)	cox2	614	TCA (S) => TTA (L)	cox2	632	TCG (S) => TTG (L)
248	cox2	676	CGT (R) => TGT (C)	cox2	623	ACC (T) => ATC (I)	cox2	632	TCG (S) => TTG (L)	cox2	676	CGT (R) => TGT (C)
249	cox2	698	ACG (T) => ATG (M)	cox2	632	TCG (S) => TTG (L)	cox2	676	CGT (R) => TGT (C)	cox2	698	ACG (T) => ATG (M)
250	cox2	718	CCT (P) => TCT (S)	cox2	676	CGT (R) => TGT (C)	cox2	698	ACG (T) => ATG (M)	cox2	718	CCT (P) => TCT (S)
251	cox2	739	CGG (R) => TGG (W)	cox2	698	ACG (T) => ATG (M)	cox2	718	CCT (P) => TCT (S)	cox2	739	CGG (R) => TGG (W)
252	cox3	112	CCA (P) => TCA (S)	cox2	718	CCT (P) => TCT (S)	cox2	739	CGG (R) => TGG (W)	cox3	112	CCA (P) => TCA (S)
253	cox3	245	CCT (P) => CTT (L)	cox2	739	CGG (R) => TGG (W)	cox3	109	CCA (P) => TCA (S)	cox3	245	CCT (P) => CTT (L)
254	cox3	257	TCT (S) => TTT (F)	cox3	112	CCA (P) => TCA (S)	cox3	242	CCT (P) => CTT (L)	cox3	257	TCT (S) => TTT (F)
255	cox3	263	CCG (P) => CTG (L)	cox3	245	CCT (P) => CTT (L)	cox3	254	TCT (S) => TTT (F)	cox3	263	CCG (P) => CTG (L)
256	cox3	289	CTT (L) => TTT (F)	cox3	257	TCT (S) => TTT (F)	cox3	260	CCG (P) => CTG (L)	cox3	289	CTT (L) => TTT (F)
257	cox3	298	CTT (L) => TTT (F)	cox3	263	CCG (P) => CTG (L)	cox3	286	CTT (L) => TTT (F)	cox3	298	CTT (L) => TTT (F)
258	cox3	304	CGG (R) => TGG (W)	cox3	289	CTT (L) => TTT (F)	cox3	295	CTT (L) => TTT (F)	cox3	304	CGG (R) => TGG (W)
259	cox3	311	TCT (S) => TTT (F)	cox3	298	CTT (L) => TTT (F)	cox3	301	CGG (R) => TGG (W)	cox3	311	TCT (S) => TTT (F)
260	cox3	314	TCT (S) => TTT (F)	cox3	304	CGG (R) => TGG (W)	cox3	308	TCT (S) => TTT (F)	cox3	314	TCT (S) => TTT (F)
261	cox3	388	CGG (R) => TGG (W)	cox3	311	TCT (S) => TTT (F)	cox3	311	TCT (S) => TTT (F)	cox3	388	CGG (R) => TGG (W)
262	cox3	413	CCT (P) => CTT (L)	cox3	314	TCT (S) => TTT (F)	cox3	385	CGG (R) => TGG (W)	cox3	413	CCT (P) => CTT (L)
263	cox3	419	CCC (P) => CTC (L)	cox3	388	CGG (R) => TGG (W)	cox3	410	CCT (P) => CTT (L)	cox3	419	CCC (P) => CTC (L)
264	cox3	422	CCT (P) => CTT (L)	cox3	413	CCT (P) => CTT (L)	cox3	416	CCC (P) => CTC (L)	cox3	422	CCT (P) => CTT (L)
265	cox3	512	TCA (S) => TTA (L)	cox3	419	CCC (P) => CTC (L)	cox3	419	CCT (P) => CTT (L)	cox3	512	TCA (S) => TTA (L)
266	cox3	527	TCC (S) => TTC (F)	cox3	422	CCT (P) => CTT (L)	cox3	509	TCA (S) => TTA (L)	cox3	527	TCC (S) => TTC (F)
267	cox3	566	TCC (S) => TTC (F)	cox3	512	TCA (S) => TTA (L)	cox3	524	TCC (S) => TTC (F)	cox3	566	TCC (S) => TTC (F)
268	cox3	602	TCC (S) => TTC (F)	cox3	527	TCC (S) => TTC (F)	cox3	563	TCC (S) => TTC (F)	cox3	602	TCC (S) => TTC (F)
269	cox3	653	TCG (S) => TTG (L)	cox3	566	TCC (S) => TTC (F)	cox3	599	TCC (S) => TTC (F)	cox3	653	TCG (S) => TTG (L)
270	cox3	754	CGG (R) => TGG (W)	cox3	602	TCC (S) => TTC (F)	cox3	650	TCG (S) => TTG (L)	cox3	754	CGG (R) => TGG (W)
271	cox3	764	CCA (P) => CTA (L)	cox3	653	TCG (S) => TTG (L)	cox3	751	CGG (R) => TGG (W)	cox3	764	CCA (P) => CTA (L)
272	matR	26	CCC (P) => CTC (L)	cox3	754	CGG (R) => TGG (W)	cox3	761	CCA (P) => CTA (L)	matR	26	CCC (P) => CTC (L)
273	matR	32	TCC (S) => TTC (F)	cox3	764	CCA (P) => CTA (L)	matR	26	CCC (P) => CTC (L)	matR	32	TCC (S) => TTC (F)
274	matR	91	CCG (P) => TCG (S)	matR	26	CCC (P) => CTC (L)	matR	32	TCC (S) => TTC (F)	matR	91	CCG (P) => TCG (S)
275	matR	193	CCA (P) => TCA (S)	matR	32	TCC (S) => TTC (F)	matR	91	CCG (P) => TCG (S)	matR	193	CCA (P) => TCA (S)
276	matR	235	CCC (P) => TTC (F)	matR	91	CCG (P) => TCG (S)	matR	193	CCA (P) => TCA (S)	matR	235	CCC (P) => TTC (F)
277	matR	236	CCC (P) => TTC (F)	matR	193	CCA (P) => TCA (S)	matR	235	CCC (P) => TTC (F)	matR	236	CCC (P) => TTC (F)
278	matR	239	ACT (T) => ATT (I)	matR	235	CCC (P) => TTC (F)	matR	236	CCC (P) => TTC (F)	matR	239	ACT (T) => ATT (I)
279	matR	326	CCA (P) => CTA (L)	matR	236	CCC (P) => TTC (F)	matR	239	ACT (T) => ATT (I)	matR	326	CCA (P) => CTA (L)
280	matR	382	CAC (H) => TAC (Y)	matR	239	ACT (T) => ATT (I)	matR	326	CCA (P) => CTA (L)	matR	382	CAC (H) => TAC (Y)
281	matR	926	TCA (S) => TTA (L)	matR	326	CCA (P) => CTA (L)	matR	382	CAC (H) => TAC (Y)	matR	926	TCA (S) => TTA (L)
282	matR	1067	CCC (P) => CTC (L)	matR	382	CAC (H) => TAC (Y)	matR	926	TCA (S) => TTA (L)	matR	1067	CCC (P) => CTC (L)
283	matR	1678	CGG (R) => TGG (W)	matR	926	TCA (S) => TTA (L)	matR	1067	CCC (P) => CTC (L)	matR	1678	CGG (R) => TGG (W)
284	matR	1682	TCC (S) => TTC (F)	matR	1067	CCC (P) => CTC (L)	matR	1678	CGG (R) => TGG (W)	matR	1682	TCC (S) => TTC (F)
285	matR	1703	CCT (P) => CTT (L)	matR	1678	CGG (R) => TGG (W)	matR	1682	TCC (S) => TTC (F)	matR	1703	CCT (P) => CTT (L)
286	matR	1723	CGC (R) => TGC (C)	matR	1682	TCC (S) => TTC (F)	matR	1703	CCT (P) => CTT (L)	matR	1723	CGC (R) => TGC (C)
287	matR	1759	CAC (H) => TAC (Y)	matR	1703	CCT (P) => CTT (L)	matR	1723	CGC (R) => TGC (C)	matR	1759	CAC (H) => TAC (Y)
288	matR	1790	CCA (P) => CTA (L)	matR	1723	CGC (R) => TGC (C)	matR	1759	CAC (H) => TAC (Y)	matR	1790	CCA (P) => CTA (L)
289	matR	1829	CCA (P) => CTA (L)	matR	1759	CAC (H) => TAC (Y)	matR	1790	CCA (P) => CTA (L)	matR	1829	CCA (P) => CTA (L)
290	matR	1837	CCC (P) => TCC (S)	matR	1790	CCA (P) => CTA (L)	matR	1829	CCA (P) => CTA (L)	matR	1837	CCC (P) => TCC (S)
291	matR	1847	TCA (S) => TTA (L)	matR	1829	CCA (P) => CTA (L)	matR	1837	CCC (P) => TCC (S)	matR	1847	TCA (S) => TTA (L)
292	mttB	26	CCG (P) => CTG (L)	matR	1837	CCC (P) => TCC (S)	matR	1847	TCA (S) => TTA (L)	mttB	31	CGT (R) => TGT (C)
293	mttB	59	TCC (S) => TTC (F)	matR	1847	TCA (S) => TTA (L)	mttB	26	CCG (P) => CTG (L)	mttB	43	CCG (P) => TCG (S)
294	mttB	64	CGG (R) => TGG (W)	mttB	26	CCG (P) => CTG (L)	mttB	64	CGG (R) => TGG (W)	mttB	59	TCT (S) => TTT (F)
295	mttB	100	CGT (R) => TGT (C)	mttB	64	CGG (R) => TGG (W)	mttB	100	CGT (R) => TGT (C)	mttB	62	CCA (P) => CTA (L)
296	mttB	112	CCG (P) => TCG (S)	mttB	100	CGT (R) => TGT (C)	mttB	112	CCG (P) => TCG (S)	mttB	109	CGT (R) => TGT (C)
297	mttB	128	TCT (S) => TTT (F)	mttB	112	CCG (P) => TCG (S)	mttB	122	TCA (S) => TTA (L)	mttB	119	TCA (S) => TTA (L)
298	mttB	131	CCA (P) => CTA (L)	mttB	122	TCA (S) => TTA (L)	mttB	128	TCT (S) => TTT (F)	mttB	131	TCC (S) => TTC (F)
299	mttB	178	CGT (R) => TGT (C)	mttB	128	TCT (S) => TTT (F)	mttB	131	CCA (P) => CTA (L)	mttB	133	CCG (P) => TCG (S)
300	mttB	188	TCA (S) => TTA (L)	mttB	131	CCA (P) => CTA (L)	mttB	178	CGT (R) => TGT (C)	mttB	155	CCA (P) => CTA (L)
301	mttB	200	TCC (S) => TTC (F)	mttB	178	CGT (R) => TGT (C)	mttB	188	TCA (S) => TTA (L)	mttB	193	CAT (H) => TAT (Y)
302	mttB	202	CCG (P) => TCG (S)	mttB	188	TCA (S) => TTA (L)	mttB	200	TCC (S) => TTC (F)	mttB	212	TCG (S) => TTG (L)
303	mttB	224	CCA (P) => CTA (L)	mttB	200	TCC (S) => TTC (F)	mttB	202	CCG (P) => TCG (S)	mttB	259	CTC (L) => TTC (F)
304	mttB	262	CAT (H) => TAT (Y)	mttB	202	CCG (P) => TCG (S)	mttB	224	CCA (P) => CTA (L)	mttB	262	CAT (H) => TAT (Y)
305	mttB	281	TCG (S) => TTG (L)	mttB	223	CCA (P) => TCA (S)	mttB	262	CAT (H) => TAT (Y)	mttB	275	TCT (S) => TTT (F)
306	mttB	328	CTC (L) => TTC (F)	mttB	262	CAT (H) => TAT (Y)	mttB	281	TCG (S) => TTG (L)	mttB	277	CGC (R) => TGC (C)
307	mttB	331	CAT (H) => TAT (Y)	mttB	281	TCG (S) => TTG (L)	mttB	328	CTC (L) => TTC (F)	mttB	284	TCC (S) => TTC (F)
308	mttB	344	TCT (S) => TTT (F)	mttB	328	CTC (L) => TTC (F)	mttB	331	CAT (H) => TAT (Y)	mttB	304	CCT (P) => TTT (F)
309	mttB	346	CGC (R) => TGC (C)	mttB	331	CAT (H) => TAT (Y)	mttB	344	TCT (S) => TTT (F)	mttB	305	CCT (P) => TTT (F)
310	mttB	353	TCC (S) => TTC (F)	mttB	344	TCT (S) => TTT (F)	mttB	346	CGC (R) => TGC (C)	mttB	307	CCC (P) => TCC (S)
311	mttB	374	CCT (P) => CTT (L)	mttB	346	CGC (R) => TGC (C)	mttB	353	TCC (S) => TTC (F)	mttB	310	CGG (R) => TGG (W)
312	mttB	376	CCC (P) => TCC (S)	mttB	353	TCC (S) => TTC (F)	mttB	374	CCT (P) => CTT (L)	mttB	338	CCA (P) => CTA (L)
313	mttB	379	CGG (R) => TGG (W)	mttB	374	CCT (P) => CTT (L)	mttB	376	CCC (P) => TCC (S)	mttB	368	TCG (S) => TTG (L)
314	mttB	407	CCA (P) => CTA (L)	mttB	376	CCC (P) => TCC (S)	mttB	379	CGG (R) => TGG (W)	mttB	403	CAT (H) => TAT (Y)
315	mttB	437	TCG (S) => TTG (L)	mttB	379	CGG (R) => TGG (W)	mttB	407	CCA (P) => CTA (L)	mttB	428	TCG (S) => TTG (L)
316	mttB	472	CAT (H) => TAT (Y)	mttB	407	CCA (P) => CTA (L)	mttB	437	TCG (S) => TTG (L)	mttB	436	CCA (P) => TCA (S)
317	mttB	497	TCG (S) => TTG (L)	mttB	437	TCG (S) => TTG (L)	mttB	472	CAT (H) => TAT (Y)	mttB	472	CGT (R) => TGT (C)
318	mttB	505	CCA (P) => TCA (S)	mttB	472	CAT (H) => TAT (Y)	mttB	497	TCG (S) => TTG (L)	mttB	479	CCA (P) => CTA (L)
319	mttB	541	CGT (R) => TGT (C)	mttB	497	TCG (S) => TTG (L)	mttB	505	CCA (P) => TCA (S)	mttB	485	CCA (P) => CTA (L)
320	mttB	548	CCA (P) => CTA (L)	mttB	505	CCA (P) => TCA (S)	mttB	541	CGT (R) => TGT (C)	mttB	541	CCG (P) => TCG (S)
321	mttB	554	CCA (P) => CTA (L)	mttB	541	CGT (R) => TGT (C)	mttB	548	CCA (P) => CTA (L)	mttB	563	TCC (S) => TTC (F)
322	mttB	610	CCG (P) => TCG (S)	mttB	548	CCA (P) => CTA (L)	mttB	554	CCA (P) => CTA (L)	mttB	598	CGT (R) => TGT (C)
323	mttB	667	CGT (R) => TGT (C)	mttB	554	CCA (P) => CTA (L)	mttB	610	CCG (P) => TCG (S)	mttB	614	TCG (S) => TTG (L)
324	mttB	683	TCG (S) => TTG (L)	mttB	610	CCG (P) => TCG (S)	mttB	632	TCC (S) => TTC (F)	mttB	644	TCA (S) => TTA (L)
325	mttB	713	TCA (S) => TTA (L)	mttB	632	TCC (S) => TTC (F)	mttB	667	CGT (R) => TGT (C)	nad1	2	ACG (T) => ATG (M)
326	nad1	2	ACG (T) => ATG (M)	mttB	667	CGT (R) => TGT (C)	mttB	683	TCG (S) => TTG (L)	nad1	2	ACG (T) => ATG (M)
327	nad1	2	ACG (T) => ATG (M)	mttB	683	TCG (S) => TTG (L)	mttB	713	TCA (S) => TTA (L)	nad1	2	ACG (T) => ATG (M)
328	nad1	2	ACG (T) => ATG (M)	mttB	713	TCA (S) => TTA (L)	nad1	2	ACG (T) => ATG (M)	nad1	2	ACG (T) => ATG (M)
329	nad1	2	ACG (T) => ATG (M)	nad1	2	ACG (T) => ATG (M)	nad1	2	ACG (T) => ATG (M)	nad1	167	TCG (S) => TTG (L)
330	nad1	167	TCG (S) => TTG (L)	nad1	2	ACG (T) => ATG (M)	nad1	2	ACG (T) => ATG (M)	nad1	215	TCC (S) => TTC (F)
331	nad1	215	TCC (S) => TTC (F)	nad1	2	ACG (T) => ATG (M)	nad1	2	ACG (T) => ATG (M)	nad1	265	CGG (R) => TGG (W)
332	nad1	265	CGG (R) => TGG (W)	nad1	2	ACG (T) => ATG (M)	nad1	167	TCG (S) => TTG (L)	nad1	308	TCG (S) => TTG (L)
333	nad1	308	TCG (S) => TTG (L)	nad1	167	TCG (S) => TTG (L)	nad1	215	TCC (S) => TTC (F)	nad1	368	ACA (T) => ATA (I)
334	nad1	368	ACA (T) => ATA (I)	nad1	215	TCC (S) => TTC (F)	nad1	265	CGG (R) => TGG (W)	nad1	376	CGG (R) => TGG (W)
335	nad1	376	CGG (R) => TGG (W)	nad1	265	CGG (R) => TGG (W)	nad1	308	TCG (S) => TTG (L)	nad1	401	TCT (S) => TTT (F)
336	nad1	401	TCT (S) => TTT (F)	nad1	308	TCG (S) => TTG (L)	nad1	368	ACA (T) => ATA (I)	nad1	436	CCT (P) => TCT (S)
337	nad1	436	CCT (P) => TCT (S)	nad1	368	ACA (T) => ATA (I)	nad1	376	CGG (R) => TGG (W)	nad1	490	CCC (P) => TCC (S)
338	nad1	490	CCC (P) => TCC (S)	nad1	376	CGG (R) => TGG (W)	nad1	401	TCT (S) => TTT (F)	nad1	493	CGT (R) => TGT (C)
339	nad1	493	CGT (R) => TGT (C)	nad1	401	TCT (S) => TTT (F)	nad1	436	CCT (P) => TCT (S)	nad1	500	TCG (S) => TTG (L)
340	nad1	500	TCG (S) => TTG (L)	nad1	436	CCT (P) => TCT (S)	nad1	490	CCC (P) => TCC (S)	nad1	536	TCC (S) => TTC (F)
341	nad1	536	TCC (S) => TTC (F)	nad1	490	CCC (P) => TCC (S)	nad1	493	CGT (R) => TGT (C)	nad1	571	CTC (L) => TTC (F)
342	nad1	571	CTC (L) => TTC (F)	nad1	493	CGT (R) => TGT (C)	nad1	500	TCG (S) => TTG (L)	nad1	577	CCT (P) => TCT (S)
343	nad1	577	CCT (P) => TCT (S)	nad1	500	TCG (S) => TTG (L)	nad1	536	TCC (S) => TTC (F)	nad1	580	CGT (R) => TGT (C)
344	nad1	580	CGT (R) => TGT (C)	nad1	536	TCC (S) => TTC (F)	nad1	571	CTC (L) => TTC (F)	nad1	608	TCT (S) => TTT (F)
345	nad1	608	TCT (S) => TTT (F)	nad1	571	CTC (L) => TTC (F)	nad1	577	CCT (P) => TCT (S)	nad1	635	TCA (S) => TTA (L)
346	nad1	635	TCA (S) => TTA (L)	nad1	577	CCT (P) => TCT (S)	nad1	580	CGT (R) => TGT (C)	nad1	674	TCT (S) => TTT (F)
347	nad1	674	TCT (S) => TTT (F)	nad1	580	CGT (R) => TGT (C)	nad1	608	TCT (S) => TTT (F)	nad1	683	TCT (S) => TTT (F)
348	nad1	683	TCT (S) => TTT (F)	nad1	608	TCT (S) => TTT (F)	nad1	635	TCA (S) => TTA (L)	nad1	725	CCA (P) => CTA (L)
349	nad1	725	CCA (P) => CTA (L)	nad1	635	TCA (S) => TTA (L)	nad1	674	TCT (S) => TTT (F)	nad1	734	TCG (S) => TTG (L)
350	nad1	734	TCG (S) => TTG (L)	nad1	674	TCT (S) => TTT (F)	nad1	683	TCT (S) => TTT (F)	nad1	740	TCT (S) => TTT (F)
351	nad1	740	TCT (S) => TTT (F)	nad1	683	TCT (S) => TTT (F)	nad1	725	CCA (P) => CTA (L)	nad1	743	CCA (P) => CTA (L)
352	nad1	743	CCA (P) => CTA (L)	nad1	725	CCA (P) => CTA (L)	nad1	734	TCG (S) => TTG (L)	nad1	755	CCG (P) => CTG (L)
353	nad1	755	CCG (P) => CTG (L)	nad1	734	TCG (S) => TTG (L)	nad1	740	TCT (S) => TTT (F)	nad1	779	TCC (S) => TTC (F)
354	nad1	779	TCC (S) => TTC (F)	nad1	740	TCT (S) => TTT (F)	nad1	743	CCA (P) => CTA (L)	nad1	830	CCG (P) => CTG (L)
355	nad1	830	CCG (P) => CTG (L)	nad1	743	CCA (P) => CTA (L)	nad1	755	CCG (P) => CTG (L)	nad1	884	TCA (S) => TTA (L)
356	nad1	884	TCA (S) => TTA (L)	nad1	755	CCG (P) => CTG (L)	nad1	779	TCC (S) => TTC (F)	nad1	893	CCT (P) => CTT (L)
357	nad1	893	CCT (P) => CTT (L)	nad1	779	TCC (S) => TTC (F)	nad1	830	CCG (P) => CTG (L)	nad1	898	CGG (R) => TGG (W)
358	nad1	898	CGG (R) => TGG (W)	nad1	830	CCG (P) => CTG (L)	nad1	884	TCA (S) => TTA (L)	nad1	928	CGG (R) => TGG (W)
359	nad1	928	CGG (R) => TGG (W)	nad1	884	TCA (S) => TTA (L)	nad1	893	CCT (P) => CTT (L)	nad1	937	CCC (P) => TCC (S)
360	nad1	937	CCC (P) => TCC (S)	nad1	893	CCT (P) => CTT (L)	nad1	898	CGG (R) => TGG (W)	nad1	953	TCA (S) => TTA (L)
361	nad1	953	TCA (S) => TTA (L)	nad1	898	CGG (R) => TGG (W)	nad1	928	CGG (R) => TGG (W)	nad2	26	TCC (S) => TTC (F)
362	nad2	26	TCC (S) => TTC (F)	nad1	928	CGG (R) => TGG (W)	nad1	937	CCC (P) => TCC (S)	nad2	214	CGG (R) => TGG (W)
363	nad2	214	CGG (R) => TGG (W)	nad1	937	CCC (P) => TCC (S)	nad1	953	TCA (S) => TTA (L)	nad2	242	TCT (S) => TTT (F)
364	nad2	242	TCT (S) => TTT (F)	nad1	953	TCA (S) => TTA (L)	nad2	26	TCC (S) => TTC (F)	nad2	262	CTT (L) => TTT (F)
365	nad2	262	CTT (L) => TTT (F)	nad2	26	TCC (S) => TTC (F)	nad2	214	CGG (R) => TGG (W)	nad2	308	TCT (S) => TTT (F)
366	nad2	308	TCT (S) => TTT (F)	nad2	214	CGG (R) => TGG (W)	nad2	242	TCT (S) => TTT (F)	nad2	311	TCC (S) => TTC (F)
367	nad2	311	TCC (S) => TTC (F)	nad2	242	TCT (S) => TTT (F)	nad2	262	CTT (L) => TTT (F)	nad2	341	TCC (S) => TTC (F)
368	nad2	341	TCC (S) => TTC (F)	nad2	262	CTT (L) => TTT (F)	nad2	308	TCT (S) => TTT (F)	nad2	356	CCA (P) => CTA (L)
369	nad2	356	CCA (P) => CTA (L)	nad2	308	TCT (S) => TTT (F)	nad2	311	TCC (S) => TTC (F)	nad2	361	CCT (P) => TCT (S)
370	nad2	361	CCT (P) => TCT (S)	nad2	311	TCC (S) => TTC (F)	nad2	341	TCC (S) => TTC (F)	nad2	367	CGC (R) => TGC (C)
371	nad2	367	CGC (R) => TGC (C)	nad2	341	TCC (S) => TTC (F)	nad2	356	CCA (P) => CTA (L)	nad2	388	CCG (P) => TCG (S)
372	nad2	388	CCG (P) => TCG (S)	nad2	356	CCA (P) => CTA (L)	nad2	361	CCT (P) => TCT (S)	nad2	394	CAT (H) => TAT (Y)
373	nad2	394	CAT (H) => TAT (Y)	nad2	361	CCT (P) => TCT (S)	nad2	367	CGC (R) => TGC (C)	nad2	401	TCA (S) => TTA (L)
374	nad2	401	TCA (S) => TTA (L)	nad2	367	CGC (R) => TGC (C)	nad2	388	CCG (P) => TCG (S)	nad2	428	CCT (P) => CTT (L)
375	nad2	428	CCT (P) => CTT (L)	nad2	388	CCG (P) => TCG (S)	nad2	394	CAT (H) => TAT (Y)	nad2	497	TCG (S) => TTG (L)
376	nad2	497	TCG (S) => TTG (L)	nad2	394	CAT (H) => TAT (Y)	nad2	401	TCA (S) => TTA (L)	nad2	523	CCC (P) => TCC (S)
377	nad2	523	CCC (P) => TCC (S)	nad2	401	TCA (S) => TTA (L)	nad2	428	CCT (P) => CTT (L)	nad2	662	TCT (S) => TTT (F)
378	nad2	662	TCT (S) => TTT (F)	nad2	428	CCT (P) => CTT (L)	nad2	497	TCG (S) => TTG (L)	nad2	677	TCC (S) => TTC (F)
379	nad2	677	TCC (S) => TTC (F)	nad2	497	TCG (S) => TTG (L)	nad2	523	CCC (P) => TCC (S)	nad2	788	TCT (S) => TTT (F)
380	nad2	788	TCT (S) => TTT (F)	nad2	523	CCC (P) => TCC (S)	nad2	662	TCT (S) => TTT (F)	nad2	800	TCA (S) => TTA (L)
381	nad2	800	TCA (S) => TTA (L)	nad2	662	TCT (S) => TTT (F)	nad2	677	TCC (S) => TTC (F)	nad2	809	TCT (S) => TTT (F)
382	nad2	809	TCT (S) => TTT (F)	nad2	677	TCC (S) => TTC (F)	nad2	788	TCT (S) => TTT (F)	nad2	920	CCT (P) => CTT (L)
383	nad2	920	CCT (P) => CTT (L)	nad2	788	TCT (S) => TTT (F)	nad2	800	TCA (S) => TTA (L)	nad2	928	CAT (H) => TAT (Y)
384	nad2	928	CAT (H) => TAT (Y)	nad2	800	TCA (S) => TTA (L)	nad2	809	TCT (S) => TTT (F)	nad2	958	CGT (R) => TGT (C)
385	nad2	958	CGT (R) => TGT (C)	nad2	809	TCT (S) => TTT (F)	nad2	920	CCT (P) => CTT (L)	nad2	962	ACT (T) => ATT (I)
386	nad2	962	ACT (T) => ATT (I)	nad2	920	CCT (P) => CTT (L)	nad2	928	CAT (H) => TAT (Y)	nad2	1028	TCA (S) => TTA (L)
387	nad2	1028	TCA (S) => TTA (L)	nad2	928	CAT (H) => TAT (Y)	nad2	958	CGT (R) => TGT (C)	nad2	1127	TCG (S) => TTG (L)
388	nad2	1127	TCG (S) => TTG (L)	nad2	958	CGT (R) => TGT (C)	nad2	962	ACT (T) => ATT (I)	nad2	1247	CCA (P) => CTA (L)
389	nad2	1247	CCA (P) => CTA (L)	nad2	962	ACT (T) => ATT (I)	nad2	1028	TCA (S) => TTA (L)	nad2	1276	CGT (R) => TGT (C)
390	nad2	1276	CGT (R) => TGT (C)	nad2	1028	TCA (S) => TTA (L)	nad2	1127	TCG (S) => TTG (L)	nad2	1298	GCG (A) => GTG (V)
391	nad2	1298	GCG (A) => GTG (V)	nad2	1127	TCG (S) => TTG (L)	nad2	1247	CCA (P) => CTA (L)	nad2	1400	TCA (S) => TTA (L)
392	nad2	1388	TCT (S) => TTT (F)	nad2	1247	CCA (P) => CTA (L)	nad2	1276	CGT (R) => TGT (C)	nad2	1403	TCC (S) => TTC (F)
393	nad2	1400	TCA (S) => TTA (L)	nad2	1276	CGT (R) => TGT (C)	nad2	1298	GCG (A) => GTG (V)	nad2	1409	CCA (P) => CTA (L)
394	nad2	1403	TCC (S) => TTC (F)	nad2	1298	GCG (A) => GTG (V)	nad2	1388	TCT (S) => TTT (F)	nad2	1457	TCA (S) => TTA (L)
395	nad2	1409	CCA (P) => CTA (L)	nad2	1388	TCT (S) => TTT (F)	nad2	1400	TCA (S) => TTA (L)	nad3	5	TCA (S) => TTA (L)
396	nad2	1457	TCA (S) => TTA (L)	nad2	1400	TCA (S) => TTA (L)	nad2	1403	TCC (S) => TTC (F)	nad3	44	CCG (P) => CTG (L)
397	nad3	5	TCA (S) => TTA (L)	nad2	1403	TCC (S) => TTC (F)	nad2	1409	CCA (P) => CTA (L)	nad3	62	CCA (P) => CTA (L)
398	nad3	44	CCG (P) => CTG (L)	nad2	1409	CCA (P) => CTA (L)	nad2	1457	TCA (S) => TTA (L)	nad3	80	CCA (P) => CTA (L)
399	nad3	62	CCA (P) => CTA (L)	nad2	1457	TCA (S) => TTA (L)	nad3	5	TCA (S) => TTA (L)	nad3	124	CAC (H) => TAC (Y)
400	nad3	80	CCA (P) => CTA (L)	nad3	5	TCA (S) => TTA (L)	nad3	44	CCG (P) => CTG (L)	nad3	146	TCC (S) => TTC (F)
401	nad3	124	CAC (H) => TAC (Y)	nad3	44	CCG (P) => CTG (L)	nad3	62	CCA (P) => CTA (L)	nad3	208	CCT (P) => TTT (F)
402	nad3	146	TCC (S) => TTC (F)	nad3	62	CCA (P) => CTA (L)	nad3	80	CCA (P) => CTA (L)	nad3	209	CCT (P) => TTT (F)
403	nad3	208	CCT (P) => TTT (F)	nad3	80	CCA (P) => CTA (L)	nad3	124	CAC (H) => TAC (Y)	nad3	215	CCG (P) => CTG (L)
404	nad3	209	CCT (P) => TTT (F)	nad3	124	CAC (H) => TAC (Y)	nad3	146	TCC (S) => TTC (F)	nad3	230	TCC (S) => TTC (F)
405	nad3	215	CCG (P) => CTG (L)	nad3	146	TCC (S) => TTC (F)	nad3	208	CCT (P) => TTT (F)	nad3	247	CCT (P) => TCT (S)
406	nad3	230	TCC (S) => TTC (F)	nad3	208	CCT (P) => TTT (F)	nad3	209	CCT (P) => TTT (F)	nad3	251	CCC (P) => CTC (L)
407	nad3	247	CCT (P) => TCT (S)	nad3	209	CCT (P) => TTT (F)	nad3	215	CCG (P) => CTG (L)	nad3	266	CCG (P) => CTG (L)
408	nad3	251	CCC (P) => CTC (L)	nad3	215	CCG (P) => CTG (L)	nad3	230	TCC (S) => TTC (F)	nad3	275	TCT (S) => TTT (F)
409	nad3	266	CCG (P) => CTG (L)	nad3	230	TCC (S) => TTC (F)	nad3	247	CCT (P) => TCT (S)	nad3	317	TCT (S) => TTT (F)
410	nad3	275	TCT (S) => TTT (F)	nad3	247	CCT (P) => TCT (S)	nad3	251	CCC (P) => CTC (L)	nad3	344	TCG (S) => TTG (L)
411	nad3	317	TCT (S) => TTT (F)	nad3	251	CCC (P) => CTC (L)	nad3	266	CCG (P) => CTG (L)	nad3	349	CGG (R) => TGG (W)
412	nad3	344	TCG (S) => TTG (L)	nad3	266	CCG (P) => CTG (L)	nad3	275	TCT (S) => TTT (F)	nad4	44	CCT (P) => CTT (L)
413	nad3	349	CGG (R) => TGG (W)	nad3	275	TCT (S) => TTT (F)	nad3	317	TCT (S) => TTT (F)	nad4	50	CCG (P) => CTG (L)
414	nad4	44	CCT (P) => CTT (L)	nad3	317	TCT (S) => TTT (F)	nad3	344	TCG (S) => TTG (L)	nad4	74	ACT (T) => ATT (I)
415	nad4	50	CCG (P) => CTG (L)	nad3	344	TCG (S) => TTG (L)	nad3	349	CGG (R) => TGG (W)	nad4	77	CCT (P) => CTT (L)
416	nad4	74	ACT (T) => ATT (I)	nad3	349	CGG (R) => TGG (W)	nad4	44	CCT (P) => CTT (L)	nad4	107	CCG (P) => CTG (L)
417	nad4	77	CCT (P) => CTT (L)	nad4	44	CCT (P) => CTT (L)	nad4	50	CCG (P) => CTG (L)	nad4	154	CCC (P) => TCC (S)
418	nad4	107	CCG (P) => CTG (L)	nad4	50	CCG (P) => CTG (L)	nad4	74	ACT (T) => ATT (I)	nad4	158	CCT (P) => CTT (L)
419	nad4	154	CCC (P) => TCC (S)	nad4	74	ACT (T) => ATT (I)	nad4	77	CCT (P) => CTT (L)	nad4	164	CCT (P) => CTT (L)
420	nad4	158	CCT (P) => CTT (L)	nad4	77	CCT (P) => CTT (L)	nad4	107	CCG (P) => CTG (L)	nad4	166	CGG (R) => TGG (W)
421	nad4	164	CCT (P) => CTT (L)	nad4	107	CCG (P) => CTG (L)	nad4	154	CCC (P) => TCC (S)	nad4	197	TCT (S) => TTT (F)
422	nad4	166	CGG (R) => TGG (W)	nad4	154	CCC (P) => TCC (S)	nad4	158	CCT (P) => CTT (L)	nad4	317	TCA (S) => TTA (L)
423	nad4	197	TCT (S) => TTT (F)	nad4	158	CCT (P) => CTT (L)	nad4	164	CCT (P) => CTT (L)	nad4	362	ACA (T) => ATA (I)
424	nad4	317	TCA (S) => TTA (L)	nad4	164	CCT (P) => CTT (L)	nad4	166	CGG (R) => TGG (W)	nad4	368	TCT (S) => TTT (F)
425	nad4	362	ACA (T) => ATA (I)	nad4	166	CGG (R) => TGG (W)	nad4	197	TCT (S) => TTT (F)	nad4	376	CGT (R) => TGT (C)
426	nad4	368	TCT (S) => TTT (F)	nad4	197	TCT (S) => TTT (F)	nad4	317	TCA (S) => TTA (L)	nad4	403	CGC (R) => TGC (C)
427	nad4	376	CGT (R) => TGT (C)	nad4	317	TCA (S) => TTA (L)	nad4	362	ACA (T) => ATA (I)	nad4	416	CCT (P) => CTT (L)
428	nad4	403	CGC (R) => TGC (C)	nad4	362	ACA (T) => ATA (I)	nad4	368	TCT (S) => TTT (F)	nad4	433	CTT (L) => TTT (F)
429	nad4	416	CCT (P) => CTT (L)	nad4	368	TCT (S) => TTT (F)	nad4	376	CGT (R) => TGT (C)	nad4	436	CCC (P) => TTC (F)
430	nad4	433	CTT (L) => TTT (F)	nad4	376	CGT (R) => TGT (C)	nad4	403	CGC (R) => TGC (C)	nad4	437	CCC (P) => TTC (F)
431	nad4	436	CCC (P) => TTC (F)	nad4	403	CGC (R) => TGC (C)	nad4	416	CCT (P) => CTT (L)	nad4	449	CCA (P) => CTA (L)
432	nad4	437	CCC (P) => TTC (F)	nad4	416	CCT (P) => CTT (L)	nad4	433	CTT (L) => TTT (F)	nad4	533	TCA (S) => TTA (L)
433	nad4	449	CCA (P) => CTA (L)	nad4	433	CTT (L) => TTT (F)	nad4	436	CCC (P) => TTC (F)	nad4	566	CCG (P) => CTG (L)
434	nad4	533	TCA (S) => TTA (L)	nad4	436	CCC (P) => TTC (F)	nad4	437	CCC (P) => TTC (F)	nad4	577	CTC (L) => TTC (F)
435	nad4	566	CCG (P) => CTG (L)	nad4	437	CCC (P) => TTC (F)	nad4	449	CCA (P) => CTA (L)	nad4	608	TCA (S) => TTA (L)
436	nad4	577	CTC (L) => TTC (F)	nad4	449	CCA (P) => CTA (L)	nad4	533	TCA (S) => TTA (L)	nad4	659	TCT (S) => TTT (F)
437	nad4	608	TCA (S) => TTA (L)	nad4	533	TCA (S) => TTA (L)	nad4	566	CCG (P) => CTG (L)	nad4	767	CCT (P) => CTT (L)
438	nad4	659	TCT (S) => TTT (F)	nad4	566	CCG (P) => CTG (L)	nad4	577	CTC (L) => TTC (F)	nad4	770	TCA (S) => TTA (L)
439	nad4	767	CCT (P) => CTT (L)	nad4	577	CTC (L) => TTC (F)	nad4	608	TCA (S) => TTA (L)	nad4	784	CAC (H) => TAC (Y)
440	nad4	770	TCA (S) => TTA (L)	nad4	608	TCA (S) => TTA (L)	nad4	659	TCT (S) => TTT (F)	nad4	832	CGT (R) => TGT (C)
441	nad4	784	CAC (H) => TAC (Y)	nad4	659	TCT (S) => TTT (F)	nad4	767	CCT (P) => CTT (L)	nad4	836	TCC (S) => TTC (F)
442	nad4	832	CGT (R) => TGT (C)	nad4	767	CCT (P) => CTT (L)	nad4	770	TCA (S) => TTA (L)	nad4	857	CCA (P) => CTA (L)
443	nad4	836	TCC (S) => TTC (F)	nad4	770	TCA (S) => TTA (L)	nad4	784	CAC (H) => TAC (Y)	nad4	883	CCC (P) => TCC (S)
444	nad4	857	CCA (P) => CTA (L)	nad4	784	CAC (H) => TAC (Y)	nad4	832	CGT (R) => TGT (C)	nad4	887	TCG (S) => TTG (L)
445	nad4	883	CCC (P) => TCC (S)	nad4	832	CGT (R) => TGT (C)	nad4	836	TCC (S) => TTC (F)	nad4	896	TCA (S) => TTA (L)
446	nad4	887	TCG (S) => TTG (L)	nad4	836	TCC (S) => TTC (F)	nad4	857	CCA (P) => CTA (L)	nad4	928	CAC (H) => TAC (Y)
447	nad4	896	TCA (S) => TTA (L)	nad4	857	CCA (P) => CTA (L)	nad4	883	CCC (P) => TCC (S)	nad4	934	CCA (P) => TCA (S)
448	nad4	928	CAC (H) => TAC (Y)	nad4	883	CCC (P) => TCC (S)	nad4	887	TCG (S) => TTG (L)	nad4	971	TCT (S) => TTT (F)
449	nad4	934	CCA (P) => TCA (S)	nad4	887	TCG (S) => TTG (L)	nad4	896	TCA (S) => TTA (L)	nad4	977	CCG (P) => CTG (L)
450	nad4	971	TCT (S) => TTT (F)	nad4	896	TCA (S) => TTA (L)	nad4	928	CAC (H) => TAC (Y)	nad4	1007	CCA (P) => CTA (L)
451	nad4	977	CCG (P) => CTG (L)	nad4	928	CAC (H) => TAC (Y)	nad4	934	CCA (P) => TCA (S)	nad4	1010	CCG (P) => CTG (L)
452	nad4	1007	CCA (P) => CTA (L)	nad4	934	CCA (P) => TCA (S)	nad4	971	TCT (S) => TTT (F)	nad4	1016	TCA (S) => TTA (L)
453	nad4	1010	CCG (P) => CTG (L)	nad4	971	TCT (S) => TTT (F)	nad4	977	CCG (P) => CTG (L)	nad4	1028	CCG (P) => CTG (L)
454	nad4	1016	TCA (S) => TTA (L)	nad4	977	CCG (P) => CTG (L)	nad4	1007	CCA (P) => CTA (L)	nad4	1033	CCT (P) => TCT (S)
455	nad4	1028	CCG (P) => CTG (L)	nad4	1007	CCA (P) => CTA (L)	nad4	1010	CCG (P) => CTG (L)	nad4	1036	CCA (P) => TCA (S)
456	nad4	1033	CCT (P) => TCT (S)	nad4	1010	CCG (P) => CTG (L)	nad4	1016	TCA (S) => TTA (L)	nad4	1091	GCT (A) => GTT (V)
457	nad4	1036	CCA (P) => TCA (S)	nad4	1016	TCA (S) => TTA (L)	nad4	1028	CCG (P) => CTG (L)	nad4	1109	TCA (S) => TTA (L)
458	nad4	1091	GCT (A) => GTT (V)	nad4	1028	CCG (P) => CTG (L)	nad4	1033	CCT (P) => TCT (S)	nad4	1129	CTC (L) => TTC (F)
459	nad4	1109	TCA (S) => TTA (L)	nad4	1033	CCT (P) => TCT (S)	nad4	1036	CCA (P) => TCA (S)	nad4	1142	TCC (S) => TTC (F)
460	nad4	1129	CTC (L) => TTC (F)	nad4	1036	CCA (P) => TCA (S)	nad4	1091	GCT (A) => GTT (V)	nad4	1148	TCT (S) => TTT (F)
461	nad4	1142	TCC (S) => TTC (F)	nad4	1091	GCT (A) => GTT (V)	nad4	1109	TCA (S) => TTA (L)	nad4	1151	TCC (S) => TTC (F)
462	nad4	1148	TCT (S) => TTT (F)	nad4	1109	TCA (S) => TTA (L)	nad4	1129	CTC (L) => TTC (F)	nad4	1172	TCA (S) => TTA (L)
463	nad4	1151	TCC (S) => TTC (F)	nad4	1129	CTC (L) => TTC (F)	nad4	1142	TCC (S) => TTC (F)	nad4	1307	GCG (A) => GTG (V)
464	nad4	1172	TCA (S) => TTA (L)	nad4	1142	TCC (S) => TTC (F)	nad4	1148	TCT (S) => TTT (F)	nad4	1355	CCA (P) => CTA (L)
465	nad4	1307	GCG (A) => GTG (V)	nad4	1148	TCT (S) => TTT (F)	nad4	1151	TCC (S) => TTC (F)	nad4	1373	TCC (S) => TTC (F)
466	nad4	1355	CCA (P) => CTA (L)	nad4	1151	TCC (S) => TTC (F)	nad4	1172	TCA (S) => TTA (L)	nad4	1405	CGG (R) => TGG (W)
467	nad4	1373	TCC (S) => TTC (F)	nad4	1172	TCA (S) => TTA (L)	nad4	1307	GCG (A) => GTG (V)	nad4	1417	CAC (H) => TAC (Y)
468	nad4	1405	CGG (R) => TGG (W)	nad4	1307	GCG (A) => GTG (V)	nad4	1355	CCA (P) => CTA (L)	nad4	1433	CCG (P) => CTG (L)
469	nad4	1417	CAC (H) => TAC (Y)	nad4	1355	CCA (P) => CTA (L)	nad4	1373	TCC (S) => TTC (F)	nad4L	11	TCT (S) => TTT (F)
470	nad4	1433	CCG (P) => CTG (L)	nad4	1373	TCC (S) => TTC (F)	nad4	1405	CGG (R) => TGG (W)	nad4L	25	CGG (R) => TGG (W)
471	nad4L	11	TCT (S) => TTT (F)	nad4	1405	CGG (R) => TGG (W)	nad4	1417	CAC (H) => TAC (Y)	nad4L	56	CCT (P) => CTT (L)
472	nad4L	25	CGG (R) => TGG (W)	nad4	1417	CAC (H) => TAC (Y)	nad4	1433	CCG (P) => CTG (L)	nad4L	65	TCA (S) => TTA (L)
473	nad4L	56	CCT (P) => CTT (L)	nad4	1433	CCG (P) => CTG (L)	nad4L	11	TCT (S) => TTT (F)	nad4L	70	CCA (P) => TCA (S)
474	nad4L	65	TCA (S) => TTA (L)	nad4L	11	TCT (S) => TTT (F)	nad4L	25	CGG (R) => TGG (W)	nad4L	80	TCA (S) => TTA (L)
475	nad4L	70	CCA (P) => TCA (S)	nad4L	25	CGG (R) => TGG (W)	nad4L	56	CCT (P) => CTT (L)	nad4L	101	TCG (S) => TTG (L)
476	nad4L	80	TCA (S) => TTA (L)	nad4L	56	CCT (P) => CTT (L)	nad4L	65	TCA (S) => TTA (L)	nad4L	128	TCG (S) => TTG (L)
477	nad4L	101	TCG (S) => TTG (L)	nad4L	65	TCA (S) => TTA (L)	nad4L	70	CCA (P) => TCA (S)	nad4L	149	TCA (S) => TTA (L)
478	nad4L	128	TCG (S) => TTG (L)	nad4L	70	CCA (P) => TCA (S)	nad4L	80	TCA (S) => TTA (L)	nad4L	158	TCA (S) => TTA (L)
479	nad4L	149	TCA (S) => TTA (L)	nad4L	80	TCA (S) => TTA (L)	nad4L	101	TCG (S) => TTG (L)	nad4L	167	CCA (P) => CTA (L)
480	nad4L	158	TCA (S) => TTA (L)	nad4L	101	TCG (S) => TTG (L)	nad4L	128	TCG (S) => TTG (L)	nad4L	200	TCA (S) => TTA (L)
481	nad4L	167	CCA (P) => CTA (L)	nad4L	128	TCG (S) => TTG (L)	nad4L	149	TCA (S) => TTA (L)	nad5	155	CCG (P) => CTG (L)
482	nad4L	200	TCA (S) => TTA (L)	nad4L	149	TCA (S) => TTA (L)	nad4L	158	TCA (S) => TTA (L)	nad5	242	CCG (P) => CTG (L)
483	nad5	155	CCG (P) => CTG (L)	nad4L	158	TCA (S) => TTA (L)	nad4L	167	CCA (P) => CTA (L)	nad5	272	TCC (S) => TTC (F)
484	nad5	242	CCG (P) => CTG (L)	nad4L	167	CCA (P) => CTA (L)	nad4L	200	TCA (S) => TTA (L)	nad5	358	CCT (P) => TTT (F)
485	nad5	272	TCC (S) => TTC (F)	nad4L	200	TCA (S) => TTA (L)	nad5	155	CCG (P) => CTG (L)	nad5	359	CCT (P) => TTT (F)
486	nad5	358	CCT (P) => TTT (F)	nad5	155	CCG (P) => CTG (L)	nad5	242	CCG (P) => CTG (L)	nad5	374	CCA (P) => CTA (L)
487	nad5	359	CCT (P) => TTT (F)	nad5	242	CCG (P) => CTG (L)	nad5	272	TCC (S) => TTC (F)	nad5	398	TCT (S) => TTT (F)
488	nad5	374	CCA (P) => CTA (L)	nad5	272	TCC (S) => TTC (F)	nad5	358	CCT (P) => TTT (F)	nad5	494	ACA (T) => ATA (I)
489	nad5	398	TCT (S) => TTT (F)	nad5	358	CCT (P) => TTT (F)	nad5	359	CCT (P) => TTT (F)	nad5	506	CCT (P) => CTT (L)
490	nad5	494	ACA (T) => ATA (I)	nad5	359	CCT (P) => TTT (F)	nad5	374	CCA (P) => CTA (L)	nad5	539	CCT (P) => CTT (L)
491	nad5	506	CCT (P) => CTT (L)	nad5	374	CCA (P) => CTA (L)	nad5	398	TCT (S) => TTT (F)	nad5	548	TCG (S) => TTG (L)
492	nad5	539	CCT (P) => CTT (L)	nad5	398	TCT (S) => TTT (F)	nad5	494	ACA (T) => ATA (I)	nad5	553	CGT (R) => TGT (C)
493	nad5	548	TCG (S) => TTG (L)	nad5	494	ACA (T) => ATA (I)	nad5	506	CCT (P) => CTT (L)	nad5	581	TCT (S) => TTT (F)
494	nad5	553	CGT (R) => TGT (C)	nad5	506	CCT (P) => CTT (L)	nad5	539	CCT (P) => CTT (L)	nad5	598	CGT (R) => TGT (C)
495	nad5	581	TCT (S) => TTT (F)	nad5	539	CCT (P) => CTT (L)	nad5	548	TCG (S) => TTG (L)	nad5	631	CGC (R) => TGC (C)
496	nad5	598	CGT (R) => TGT (C)	nad5	548	TCG (S) => TTG (L)	nad5	553	CGT (R) => TGT (C)	nad5	676	CTT (L) => TTT (F)
497	nad5	629	TCT (S) => TTT (F)	nad5	553	CGT (R) => TGT (C)	nad5	581	TCT (S) => TTT (F)	nad5	713	TCG (S) => TTG (L)
498	nad5	631	CGC (R) => TGC (C)	nad5	581	TCT (S) => TTT (F)	nad5	598	CGT (R) => TGT (C)	nad5	725	TCA (S) => TTA (L)
499	nad5	676	CTT (L) => TTT (F)	nad5	598	CGT (R) => TGT (C)	nad5	629	TCT (S) => TTT (F)	nad5	764	TCG (S) => TTG (L)
500	nad5	713	TCG (S) => TTG (L)	nad5	629	TCT (S) => TTT (F)	nad5	631	CGC (R) => TGC (C)	nad5	782	ACG (T) => ATG (M)
501	nad5	725	TCA (S) => TTA (L)	nad5	631	CGC (R) => TGC (C)	nad5	676	CTT (L) => TTT (F)	nad5	835	CCA (P) => TCA (S)
502	nad5	764	TCG (S) => TTG (L)	nad5	676	CTT (L) => TTT (F)	nad5	713	TCG (S) => TTG (L)	nad5	863	TCT (S) => TTT (F)
503	nad5	782	ACG (T) => ATG (M)	nad5	713	TCG (S) => TTG (L)	nad5	725	TCA (S) => TTA (L)	nad5	875	ACG (T) => ATG (M)
504	nad5	835	CCA (P) => TCA (S)	nad5	725	TCA (S) => TTA (L)	nad5	764	TCG (S) => TTG (L)	nad5	920	CCA (P) => CTA (L)
505	nad5	863	TCT (S) => TTT (F)	nad5	764	TCG (S) => TTG (L)	nad5	782	ACG (T) => ATG (M)	nad5	1310	TCA (S) => TTA (L)
506	nad5	875	ACG (T) => ATG (M)	nad5	782	ACG (T) => ATG (M)	nad5	835	CCA (P) => TCA (S)	nad5	1490	CCC (P) => CTC (L)
507	nad5	920	CCA (P) => CTA (L)	nad5	835	CCA (P) => TCA (S)	nad5	863	TCT (S) => TTT (F)	nad5	1550	ACC (T) => ATC (I)
508	nad5	1310	TCA (S) => TTA (L)	nad5	863	TCT (S) => TTT (F)	nad5	875	ACG (T) => ATG (M)	nad5	1568	CCG (P) => CTG (L)
509	nad5	1490	CCC (P) => CTC (L)	nad5	875	ACG (T) => ATG (M)	nad5	920	CCA (P) => CTA (L)	nad5	1580	TCA (S) => TTA (L)
510	nad5	1550	ACC (T) => ATC (I)	nad5	920	CCA (P) => CTA (L)	nad5	1310	TCA (S) => TTA (L)	nad5	1589	TCT (S) => TTT (F)
511	nad5	1568	CCG (P) => CTG (L)	nad5	1310	TCA (S) => TTA (L)	nad5	1490	CCC (P) => CTC (L)	nad5	1610	CCC (P) => CTC (L)
512	nad5	1580	TCA (S) => TTA (L)	nad5	1490	CCC (P) => CTC (L)	nad5	1550	ACC (T) => ATC (I)	nad5	1859	TCT (S) => TTT (F)
513	nad5	1589	TCT (S) => TTT (F)	nad5	1550	ACC (T) => ATC (I)	nad5	1568	CCG (P) => CTG (L)	nad5	1895	TCA (S) => TTA (L)
514	nad5	1610	CCC (P) => CTC (L)	nad5	1568	CCG (P) => CTG (L)	nad5	1580	TCA (S) => TTA (L)	nad5	1901	CCA (P) => CTA (L)
515	nad5	1859	TCT (S) => TTT (F)	nad5	1580	TCA (S) => TTA (L)	nad5	1589	TCT (S) => TTT (F)	nad5	1916	TCT (S) => TTT (F)
516	nad5	1895	TCA (S) => TTA (L)	nad5	1589	TCT (S) => TTT (F)	nad5	1610	CCC (P) => CTC (L)	nad5	1918	CGT (R) => TGT (C)
517	nad5	1901	CCA (P) => CTA (L)	nad5	1610	CCC (P) => CTC (L)	nad5	1859	TCT (S) => TTT (F)	nad5	1958	TCG (S) => TTG (L)
518	nad5	1916	TCT (S) => TTT (F)	nad5	1859	TCT (S) => TTT (F)	nad5	1895	TCA (S) => TTA (L)	nad6	17	TCG (S) => TTG (L)
519	nad5	1918	CGT (R) => TGT (C)	nad5	1895	TCA (S) => TTA (L)	nad5	1901	CCA (P) => CTA (L)	nad6	26	CCT (P) => CTT (L)
520	nad5	1958	TCG (S) => TTG (L)	nad5	1901	CCA (P) => CTA (L)	nad5	1916	TCT (S) => TTT (F)	nad6	53	GCA (A) => GTA (V)
521	nad6	17	TCG (S) => TTG (L)	nad5	1916	TCT (S) => TTT (F)	nad5	1918	CGT (R) => TGT (C)	nad6	83	TCG (S) => TTG (L)
522	nad6	26	CCT (P) => CTT (L)	nad5	1918	CGT (R) => TGT (C)	nad5	1958	TCG (S) => TTG (L)	nad6	88	CCC (P) => TTC (F)
523	nad6	53	GCA (A) => GTA (V)	nad5	1958	TCG (S) => TTG (L)	nad6	17	TCG (S) => TTG (L)	nad6	89	CCC (P) => TTC (F)
524	nad6	83	TCG (S) => TTG (L)	nad6	17	TCG (S) => TTG (L)	nad6	26	CCT (P) => CTT (L)	nad6	95	CCA (P) => CTA (L)
525	nad6	88	CCC (P) => TTC (F)	nad6	26	CCT (P) => CTT (L)	nad6	53	GCA (A) => GTA (V)	nad6	103	CGC (R) => TGC (C)
526	nad6	89	CCC (P) => TTC (F)	nad6	53	GCA (A) => GTA (V)	nad6	83	TCG (S) => TTG (L)	nad6	146	TCT (S) => TTT (F)
527	nad6	95	CCA (P) => CTA (L)	nad6	83	TCG (S) => TTG (L)	nad6	88	CCC (P) => TTC (F)	nad6	158	TCC (S) => TTC (F)
528	nad6	103	CGC (R) => TGC (C)	nad6	88	CCC (P) => TTC (F)	nad6	89	CCC (P) => TTC (F)	nad6	161	CCA (P) => CTA (L)
529	nad6	146	TCT (S) => TTT (F)	nad6	89	CCC (P) => TTC (F)	nad6	95	CCA (P) => CTA (L)	nad6	169	CAT (H) => TAT (Y)
530	nad6	158	TCC (S) => TTC (F)	nad6	95	CCA (P) => CTA (L)	nad6	103	CGC (R) => TGC (C)	nad6	191	TCA (S) => TTA (L)
531	nad6	161	CCA (P) => CTA (L)	nad6	103	CGC (R) => TGC (C)	nad6	146	TCT (S) => TTT (F)	nad6	289	CTT (L) => TTT (F)
532	nad6	169	CAT (H) => TAT (Y)	nad6	146	TCT (S) => TTT (F)	nad6	158	TCC (S) => TTC (F)	nad6	379	CAT (H) => TAT (Y)
533	nad6	191	TCA (S) => TTA (L)	nad6	158	TCC (S) => TTC (F)	nad6	161	CCA (P) => CTA (L)	nad6	463	CCT (P) => TCT (S)
534	nad6	289	CTT (L) => TTT (F)	nad6	161	CCA (P) => CTA (L)	nad6	169	CAT (H) => TAT (Y)	nad7	56	TCG (S) => TTG (L)
535	nad6	379	CAT (H) => TAT (Y)	nad6	169	CAT (H) => TAT (Y)	nad6	191	TCA (S) => TTA (L)	nad7	62	TCC (S) => TTC (F)
536	nad6	463	CCT (P) => TCT (S)	nad6	191	TCA (S) => TTA (L)	nad6	289	CTT (L) => TTT (F)	nad7	95	TCA (S) => TTA (L)
537	nad7	56	TCG (S) => TTG (L)	nad6	289	CTT (L) => TTT (F)	nad6	379	CAT (H) => TAT (Y)	nad7	101	TCA (S) => TTA (L)
538	nad7	62	TCC (S) => TTC (F)	nad6	379	CAT (H) => TAT (Y)	nad6	463	CCT (P) => TCT (S)	nad7	155	TCA (S) => TTA (L)
539	nad7	95	TCA (S) => TTA (L)	nad6	463	CCT (P) => TCT (S)	nad7	56	TCG (S) => TTG (L)	nad7	218	TCT (S) => TTT (F)
540	nad7	101	TCA (S) => TTA (L)	nad7	56	TCG (S) => TTG (L)	nad7	62	TCC (S) => TTC (F)	nad7	227	TCA (S) => TTA (L)
541	nad7	155	TCA (S) => TTA (L)	nad7	62	TCC (S) => TTC (F)	nad7	95	TCA (S) => TTA (L)	nad7	242	ACG (T) => ATG (M)
542	nad7	218	TCT (S) => TTT (F)	nad7	95	TCA (S) => TTA (L)	nad7	101	TCA (S) => TTA (L)	nad7	262	CAT (H) => TAT (Y)
543	nad7	227	TCA (S) => TTA (L)	nad7	101	TCA (S) => TTA (L)	nad7	155	TCA (S) => TTA (L)	nad7	269	TCA (S) => TTA (L)
544	nad7	242	ACG (T) => ATG (M)	nad7	155	TCA (S) => TTA (L)	nad7	218	TCT (S) => TTT (F)	nad7	329	TCA (S) => TTA (L)
545	nad7	262	CAT (H) => TAT (Y)	nad7	218	TCT (S) => TTT (F)	nad7	227	TCA (S) => TTA (L)	nad7	334	CGT (R) => TGT (C)
546	nad7	269	TCA (S) => TTA (L)	nad7	227	TCA (S) => TTA (L)	nad7	242	ACG (T) => ATG (M)	nad7	353	TCA (S) => TTA (L)
547	nad7	329	TCA (S) => TTA (L)	nad7	242	ACG (T) => ATG (M)	nad7	262	CAT (H) => TAT (Y)	nad7	362	TCA (S) => TTA (L)
548	nad7	334	CGT (R) => TGT (C)	nad7	262	CAT (H) => TAT (Y)	nad7	269	TCA (S) => TTA (L)	nad7	371	TCA (S) => TTA (L)
549	nad7	353	TCA (S) => TTA (L)	nad7	269	TCA (S) => TTA (L)	nad7	329	TCA (S) => TTA (L)	nad7	401	TCA (S) => TTA (L)
550	nad7	362	TCA (S) => TTA (L)	nad7	329	TCA (S) => TTA (L)	nad7	334	CGT (R) => TGT (C)	nad7	410	TCC (S) => TTC (F)
551	nad7	371	TCA (S) => TTA (L)	nad7	334	CGT (R) => TGT (C)	nad7	353	TCA (S) => TTA (L)	nad7	422	TCT (S) => TTT (F)
552	nad7	401	TCA (S) => TTA (L)	nad7	353	TCA (S) => TTA (L)	nad7	362	TCA (S) => TTA (L)	nad7	551	TCC (S) => TTC (F)
553	nad7	410	TCC (S) => TTC (F)	nad7	362	TCA (S) => TTA (L)	nad7	371	TCA (S) => TTA (L)	nad7	584	TCA (S) => TTA (L)
554	nad7	422	TCT (S) => TTT (F)	nad7	371	TCA (S) => TTA (L)	nad7	401	TCA (S) => TTA (L)	nad7	596	TCA (S) => TTA (L)
555	nad7	551	TCC (S) => TTC (F)	nad7	401	TCA (S) => TTA (L)	nad7	410	TCC (S) => TTC (F)	nad7	697	CCA (P) => TCA (S)
556	nad7	584	TCA (S) => TTA (L)	nad7	410	TCC (S) => TTC (F)	nad7	422	TCT (S) => TTT (F)	nad7	716	TCG (S) => TTG (L)
557	nad7	596	TCA (S) => TTA (L)	nad7	422	TCT (S) => TTT (F)	nad7	551	TCC (S) => TTC (F)	nad7	742	CAT (H) => TAT (Y)
558	nad7	697	CCA (P) => TCA (S)	nad7	551	TCC (S) => TTC (F)	nad7	584	TCA (S) => TTA (L)	nad7	752	TCG (S) => TTG (L)
559	nad7	716	TCG (S) => TTG (L)	nad7	584	TCA (S) => TTA (L)	nad7	596	TCA (S) => TTA (L)	nad7	757	CCT (P) => TTT (F)
560	nad7	742	CAT (H) => TAT (Y)	nad7	596	TCA (S) => TTA (L)	nad7	697	CCA (P) => TCA (S)	nad7	758	CCT (P) => TTT (F)
561	nad7	752	TCG (S) => TTG (L)	nad7	697	CCA (P) => TCA (S)	nad7	716	TCG (S) => TTG (L)	nad7	787	CGC (R) => TGC (C)
562	nad7	757	CCT (P) => TTT (F)	nad7	716	TCG (S) => TTG (L)	nad7	742	CAT (H) => TAT (Y)	nad7	854	CCT (P) => CTT (L)
563	nad7	758	CCT (P) => TTT (F)	nad7	742	CAT (H) => TAT (Y)	nad7	752	TCG (S) => TTG (L)	nad7	944	TCA (S) => TTA (L)
564	nad7	787	CGC (R) => TGC (C)	nad7	752	TCG (S) => TTG (L)	nad7	757	CCT (P) => TTT (F)	nad7	962	CCT (P) => CTT (L)
565	nad7	854	CCT (P) => CTT (L)	nad7	757	CCT (P) => TTT (F)	nad7	758	CCT (P) => TTT (F)	nad7	991	CCT (P) => TCT (S)
566	nad7	944	TCA (S) => TTA (L)	nad7	758	CCT (P) => TTT (F)	nad7	787	CGC (R) => TGC (C)	nad7	1075	CGT (R) => TGT (C)
567	nad7	962	CCT (P) => CTT (L)	nad7	787	CGC (R) => TGC (C)	nad7	854	CCT (P) => CTT (L)	nad7	1097	TCT (S) => TTT (F)
568	nad7	991	CCT (P) => TCT (S)	nad7	854	CCT (P) => CTT (L)	nad7	944	TCA (S) => TTA (L)	nad7	1106	TCA (S) => TTA (L)
569	nad7	1075	CGT (R) => TGT (C)	nad7	944	TCA (S) => TTA (L)	nad7	962	CCT (P) => CTT (L)	nad7	1121	TCT (S) => TTT (F)
570	nad7	1097	TCT (S) => TTT (F)	nad7	962	CCT (P) => CTT (L)	nad7	991	CCT (P) => TCT (S)	nad7	1142	CCA (P) => CTA (L)
571	nad7	1106	TCA (S) => TTA (L)	nad7	991	CCT (P) => TCT (S)	nad7	1075	CGT (R) => TGT (C)	nad7	1184	TCT (S) => TTT (F)
572	nad7	1121	TCT (S) => TTT (F)	nad7	1075	CGT (R) => TGT (C)	nad7	1097	TCT (S) => TTT (F)	nad9	14	TCC (S) => TTC (F)
573	nad7	1142	CCA (P) => CTA (L)	nad7	1097	TCT (S) => TTT (F)	nad7	1106	TCA (S) => TTA (L)	nad9	92	TCT (S) => TTT (F)
574	nad7	1184	TCT (S) => TTT (F)	nad7	1106	TCA (S) => TTA (L)	nad7	1121	TCT (S) => TTT (F)	nad9	113	CCA (P) => CTA (L)
575	nad9	14	TCC (S) => TTC (F)	nad7	1121	TCT (S) => TTT (F)	nad7	1142	CCA (P) => CTA (L)	nad9	167	TCG (S) => TTG (L)
576	nad9	92	TCT (S) => TTT (F)	nad7	1142	CCA (P) => CTA (L)	nad7	1184	TCT (S) => TTT (F)	nad9	223	CAT (H) => TAT (Y)
577	nad9	113	CCA (P) => CTA (L)	nad7	1184	TCT (S) => TTT (F)	nad9	14	TCC (S) => TTC (F)	nad9	298	CCG (P) => TCG (S)
578	nad9	167	TCG (S) => TTG (L)	nad9	14	TCC (S) => TTC (F)	nad9	92	TCT (S) => TTT (F)	nad9	368	TCC (S) => TTC (F)
579	nad9	223	CAT (H) => TAT (Y)	nad9	92	TCT (S) => TTT (F)	nad9	113	CCA (P) => CTA (L)	nad9	398	TCA (S) => TTA (L)
580	nad9	298	CCG (P) => TCG (S)	nad9	113	CCA (P) => CTA (L)	nad9	167	TCG (S) => TTG (L)	nad9	406	CAT (H) => TAT (Y)
581	nad9	368	TCC (S) => TTC (F)	nad9	167	TCG (S) => TTG (L)	nad9	223	CAT (H) => TAT (Y)	nad9	439	CTT (L) => TTT (F)
582	nad9	398	TCA (S) => TTA (L)	nad9	223	CAT (H) => TAT (Y)	nad9	298	CCG (P) => TCG (S)	nad9	539	TCT (S) => TTT (F)
583	nad9	406	CAT (H) => TAT (Y)	nad9	298	CCG (P) => TCG (S)	nad9	368	TCC (S) => TTC (F)	rpl10	113	TCG (S) => TTG (L)
584	nad9	439	CTT (L) => TTT (F)	nad9	368	TCC (S) => TTC (F)	nad9	398	TCA (S) => TTA (L)	rpl10	146	CCA (P) => CTA (L)
585	nad9	539	TCT (S) => TTT (F)	nad9	398	TCA (S) => TTA (L)	nad9	406	CAT (H) => TAT (Y)	rpl10	167	CCA (P) => CTA (L)
586	rpl10	113	TCG (S) => TTG (L)	nad9	406	CAT (H) => TAT (Y)	nad9	439	CTT (L) => TTT (F)	rpl10	326	TCA (S) => TTA (L)
587	rpl10	146	CCA (P) => CTA (L)	nad9	439	CTT (L) => TTT (F)	nad9	539	TCT (S) => TTT (F)	rpl10	421	CAT (H) => TAT (Y)
588	rpl10	167	CCA (P) => CTA (L)	nad9	539	TCT (S) => TTT (F)	rpl10	113	TCG (S) => TTG (L)	rpl16	37	CAG (Q) => TAG (X)
589	rpl10	326	TCA (S) => TTA (L)	rpl10	113	TCG (S) => TTG (L)	rpl10	146	CCA (P) => CTA (L)	rpl16	142	CGC (R) => TGC (C)
590	rpl10	421	CAT (H) => TAT (Y)	rpl10	146	CCA (P) => CTA (L)	rpl10	167	CCA (P) => CTA (L)	rpl16	185	ACT (T) => ATT (I)
591	rpl16	37	CAG (Q) => TAG (X)	rpl10	167	CCA (P) => CTA (L)	rpl10	326	TCA (S) => TTA (L)	rpl16	245	ACA (T) => ATA (I)
592	rpl16	142	CGC (R) => TGC (C)	rpl10	326	TCA (S) => TTA (L)	rpl10	421	CAT (H) => TAT (Y)	rpl16	313	CTC (L) => TTC (F)
593	rpl16	185	ACT (T) => ATT (I)	rpl10	421	CAT (H) => TAT (Y)	rpl16	37	CAG (Q) => TAG (X)	rpl16	416	CCA (P) => CTA (L)
594	rpl16	245	ACA (T) => ATA (I)	rpl16	37	CAG (Q) => TAG (X)	rpl16	142	CGC (R) => TGC (C)	rpl16	482	CCA (P) => CTA (L)
595	rpl16	313	CTC (L) => TTC (F)	rpl16	142	CGC (R) => TGC (C)	rpl16	185	ACT (T) => ATT (I)	rpl16	488	TCG (S) => TTG (L)
596	rpl16	416	CCA (P) => CTA (L)	rpl16	185	ACT (T) => ATT (I)	rpl16	245	ACA (T) => ATA (I)	rpl2	233	CCA (P) => CTA (L)
597	rpl16	482	CCA (P) => CTA (L)	rpl16	245	ACA (T) => ATA (I)	rpl16	313	CTC (L) => TTC (F)	rpl2	362	TCC (S) => TTC (F)
598	rpl16	488	TCG (S) => TTG (L)	rpl16	313	CTC (L) => TTC (F)	rpl16	416	CCA (P) => CTA (L)	rpl2	503	GCG (A) => GTG (V)
599	rpl2	233	CCA (P) => CTA (L)	rpl16	416	CCA (P) => CTA (L)	rpl16	482	CCA (P) => CTA (L)	rpl5	35	TCA (S) => TTA (L)
600	rpl2	265	CGC (R) => TGC (C)	rpl16	482	CCA (P) => CTA (L)	rpl16	488	TCG (S) => TTG (L)	rpl5	47	CCG (P) => CTG (L)
601	rpl2	322	CCT (P) => TCT (S)	rpl16	488	TCG (S) => TTG (L)	rpl2	233	CCA (P) => CTA (L)	rpl5	59	CCG (P) => CTG (L)
602	rpl2	503	GCG (A) => GTG (V)	rpl2	233	CCA (P) => CTA (L)	rpl2	362	TCC (S) => TTC (F)	rpl5	64	CAC (H) => TAC (Y)
603	rpl2	982	CCT (P) => TCT (S)	rpl2	265	CGC (R) => TGC (C)	rpl2	503	GCG (A) => GTG (V)	rpl5	92	TCG (S) => TTG (L)
604	rpl5	35	TCA (S) => TTA (L)	rpl2	362	TCC (S) => TTC (F)	rpl5	35	TCA (S) => TTA (L)	rpl5	167	CCG (P) => CTG (L)
605	rpl5	47	CCG (P) => CTG (L)	rpl2	503	GCG (A) => GTG (V)	rpl5	47	CCG (P) => CTG (L)	rpl5	169	CGC (R) => TGC (C)
606	rpl5	59	CCG (P) => CTG (L)	rpl2	982	CCT (P) => TCT (S)	rpl5	59	CCG (P) => CTG (L)	rpl5	317	TCG (S) => TTG (L)
607	rpl5	64	CAC (H) => TAC (Y)	rpl5	35	TCA (S) => TTA (L)	rpl5	64	CAC (H) => TAC (Y)	rpl5	329	TCG (S) => TTG (L)
608	rpl5	92	TCG (S) => TTG (L)	rpl5	47	CCG (P) => CTG (L)	rpl5	92	TCG (S) => TTG (L)	rpl5	512	CCA (P) => CTA (L)
609	rpl5	167	CCG (P) => CTG (L)	rpl5	59	CCG (P) => CTG (L)	rpl5	167	CCG (P) => CTG (L)	rpl5	515	CCG (P) => CTG (L)
610	rpl5	169	CGC (R) => TGC (C)	rpl5	64	CAC (H) => TAC (Y)	rpl5	169	CGC (R) => TGC (C)	rps11	142	CAT (H) => TAT (Y)
611	rpl5	317	TCG (S) => TTG (L)	rpl5	92	TCG (S) => TTG (L)	rpl5	317	TCG (S) => TTG (L)	rps11	151	CCG (P) => TCG (S)
612	rpl5	329	TCG (S) => TTG (L)	rpl5	167	CCG (P) => CTG (L)	rpl5	329	TCG (S) => TTG (L)	rps13	5	TCA (S) => TTA (L)
613	rpl5	512	CCA (P) => CTA (L)	rpl5	169	CGC (R) => TGC (C)	rpl5	512	CCA (P) => CTA (L)	rps13	26	TCA (S) => TTA (L)
614	rpl5	515	CCG (P) => CTG (L)	rpl5	317	TCG (S) => TTG (L)	rpl5	515	CCG (P) => CTG (L)	rps13	56	TCA (S) => TTA (L)
615	rps11	142	CAT (H) => TAT (Y)	rpl5	329	TCG (S) => TTG (L)	rps11	142	CAT (H) => TAT (Y)	rps13	100	CGT (R) => TGT (C)
616	rps11	151	CCG (P) => TCG (S)	rpl5	512	CCA (P) => CTA (L)	rps11	151	CCG (P) => TCG (S)	rps13	256	CGT (R) => TGT (C)
617	rps12	71	TCG (S) => TTG (L)	rpl5	515	CCG (P) => CTG (L)	rps13	5	TCA (S) => TTA (L)	rps13	287	TCG (S) => TTG (L)
618	rps12	100	CGC (R) => TGC (C)	rps11	142	CAT (H) => TAT (Y)	rps13	26	TCA (S) => TTA (L)	rps19	116	TCG (S) => TTG (L)
619	rps12	104	CCG (P) => CTG (L)	rps11	151	CCG (P) => TCG (S)	rps13	56	TCA (S) => TTA (L)	rps19	163	CCT (P) => TTT (F)
620	rps12	112	CCA (P) => TCA (S)	rps12	71	TCG (S) => TTG (L)	rps13	100	CGT (R) => TGT (C)	rps19	164	CCT (P) => TTT (F)
621	rps12	146	CCA (P) => CTA (L)	rps12	100	CGC (R) => TGC (C)	rps13	256	CGT (R) => TGT (C)	rps19	221	TCT (S) => TTT (F)
622	rps12	196	CAC (H) => TAC (Y)	rps12	104	CCG (P) => CTG (L)	rps13	287	TCG (S) => TTG (L)	rps1	158	CCT (P) => CTT (L)
623	rps12	221	TCG (S) => TTG (L)	rps12	112	CCA (P) => TCA (S)	rps19	116	TCG (S) => TTG (L)	rps1	482	TCA (S) => TTA (L)
624	rps12	232	CCT (P) => TCT (S)	rps12	146	CCA (P) => CTA (L)	rps19	163	CCT (P) => TTT (F)	rps2	179	CCC (P) => CTC (L)
625	rps12	269	TCG (S) => TTG (L)	rps12	196	CAC (H) => TAC (Y)	rps19	164	CCT (P) => TTT (F)	rps2	200	TCC (S) => TTC (F)
626	rps12	284	TCC (S) => TTC (F)	rps12	221	TCG (S) => TTG (L)	rps1	158	CCT (P) => CTT (L)	rps2	371	TCG (S) => TTG (L)
627	rps12	314	CCG (P) => CTG (L)	rps12	232	CCT (P) => TCT (S)	rps1	482	TCA (S) => TTA (L)	rps2	461	GCA (A) => GTA (V)
628	rps13	5	TCA (S) => TTA (L)	rps12	269	TCG (S) => TTG (L)	rps2	200	TCC (S) => TTC (F)	rps2	467	TCA (S) => TTA (L)
629	rps13	26	TCA (S) => TTA (L)	rps12	284	TCC (S) => TTC (F)	rps2	251	GCG (A) => GTG (V)	rps2	532	CCT (P) => TCT (S)
630	rps13	56	TCA (S) => TTA (L)	rps12	314	CCG (P) => CTG (L)	rps2	383	TCG (S) => TTG (L)	rps2	556	CGT (R) => TGT (C)
631	rps13	100	CGT (R) => TGT (C)	rps13	5	TCA (S) => TTA (L)	rps2	473	GCA (A) => GTA (V)	rps2	563	TCG (S) => TTG (L)
632	rps13	256	CGT (R) => TGT (C)	rps13	26	TCA (S) => TTA (L)	rps2	479	TCA (S) => TTA (L)	rps3	58	CCA (P) => TCA (S)
633	rps13	287	TCG (S) => TTG (L)	rps13	56	TCA (S) => TTA (L)	rps2	544	CCT (P) => TCT (S)	rps3	64	CGG (R) => TGG (W)
634	rps19	116	TCG (S) => TTG (L)	rps13	100	CGT (R) => TGT (C)	rps2	568	CGT (R) => TGT (C)	rps3	89	TCA (S) => TTA (L)
635	rps19	137	TCC (S) => TTC (F)	rps13	256	CGT (R) => TGT (C)	rps2	575	TCG (S) => TTG (L)	rps3	478	CCA (P) => TCA (S)
636	rps19	163	CCT (P) => TTT (F)	rps13	287	TCG (S) => TTG (L)	rps3	58	CCA (P) => TCA (S)	rps3	509	TCA (S) => TTA (L)
637	rps19	164	CCT (P) => TTT (F)	rps19	116	TCG (S) => TTG (L)	rps3	64	CGG (R) => TGG (W)	rps3	596	TCC (S) => TTC (F)
638	rps1	158	CCT (P) => CTT (L)	rps19	163	CCT (P) => TTT (F)	rps3	89	TCA (S) => TTA (L)	rps3	710	TCG (S) => TTG (L)
639	rps1	482	TCA (S) => TTA (L)	rps19	164	CCT (P) => TTT (F)	rps3	478	CCA (P) => TCA (S)	rps3	1028	CCA (P) => CTA (L)
640	rps2	179	CCC (P) => CTC (L)	rps19	221	TCT (S) => TTT (F)	rps3	509	TCA (S) => TTA (L)	rps3	1355	CCG (P) => CTG (L)
641	rps2	200	TCC (S) => TTC (F)	rps1	158	CCT (P) => CTT (L)	rps3	596	TCC (S) => TTC (F)	rps3	1382	CCG (P) => CTG (L)
642	rps2	251	GCG (A) => GTG (V)	rps1	482	TCA (S) => TTA (L)	rps3	710	TCG (S) => TTG (L)	rps3	1493	TCA (S) => TTA (L)
643	rps2	383	TCG (S) => TTG (L)	rps2	200	TCC (S) => TTC (F)	rps3	1028	CCA (P) => CTA (L)	rps3	1546	CGT (R) => TGT (C)
644	rps2	473	GCA (A) => GTA (V)	rps2	251	GCG (A) => GTG (V)	rps3	1355	CCG (P) => CTG (L)	rps3	1579	CCT (P) => TCT (S)
645	rps2	479	TCA (S) => TTA (L)	rps2	371	TCG (S) => TTG (L)	rps3	1382	CCG (P) => CTG (L)	rps3	1610	TCA (S) => TTA (L)
646	rps2	544	CCT (P) => TCT (S)	rps2	461	GCA (A) => GTA (V)	rps3	1493	TCA (S) => TTA (L)	rps3	1624	CGG (R) => TGG (W)
647	rps2	568	CGT (R) => TGT (C)	rps2	467	TCA (S) => TTA (L)	rps3	1546	CGT (R) => TGT (C)	rps4	32	CCA (P) => CTA (L)
648	rps2	575	TCG (S) => TTG (L)	rps2	532	CCT (P) => TCT (S)	rps3	1579	CCT (P) => TCT (S)	rps4	38	CCA (P) => CTA (L)
649	rps3	58	CCA (P) => TCA (S)	rps2	556	CGT (R) => TGT (C)	rps3	1610	TCA (S) => TTA (L)	rps4	49	CGG (R) => TGG (W)
650	rps3	64	CGG (R) => TGG (W)	rps2	563	TCG (S) => TTG (L)	rps3	1624	CGG (R) => TGG (W)	rps4	133	CCT (P) => TCT (S)
651	rps3	89	TCA (S) => TTA (L)	rps3	58	CCA (P) => TCA (S)	rps4	32	CCA (P) => CTA (L)	rps4	164	TCA (S) => TTA (L)
652	rps3	478	CCA (P) => TCA (S)	rps3	64	CGG (R) => TGG (W)	rps4	38	CCA (P) => CTA (L)	rps4	193	CAT (H) => TAT (Y)
653	rps3	509	TCA (S) => TTA (L)	rps3	89	TCA (S) => TTA (L)	rps4	49	CGG (R) => TGG (W)	rps4	257	CCA (P) => CTA (L)
654	rps3	596	TCC (S) => TTC (F)	rps3	478	CCA (P) => TCA (S)	rps4	133	CCT (P) => TCT (S)	rps4	266	CCA (P) => CTA (L)
655	rps3	710	TCG (S) => TTG (L)	rps3	509	TCA (S) => TTA (L)	rps4	164	TCA (S) => TTA (L)	rps4	278	TCG (S) => TTG (L)
656	rps3	1028	CCA (P) => CTA (L)	rps3	596	TCC (S) => TTC (F)	rps4	193	CAT (H) => TAT (Y)	rps4	290	CCG (P) => CTG (L)
657	rps3	1355	CCG (P) => CTG (L)	rps3	710	TCG (S) => TTG (L)	rps4	257	CCA (P) => CTA (L)	rps4	307	CGT (R) => TGT (C)
658	rps3	1382	CCG (P) => CTG (L)	rps3	1028	CCA (P) => CTA (L)	rps4	266	CCA (P) => CTA (L)	rps4	335	CCG (P) => CTG (L)
659	rps3	1493	TCA (S) => TTA (L)	rps3	1355	CCG (P) => CTG (L)	rps4	278	TCG (S) => TTG (L)	rps4	464	TCT (S) => TTT (F)
660	rps3	1546	CGT (R) => TGT (C)	rps3	1382	CCG (P) => CTG (L)	rps4	290	CCG (P) => CTG (L)	rps4	482	TCA (S) => TTA (L)
661	rps3	1579	CCT (P) => TCT (S)	rps3	1493	TCA (S) => TTA (L)	rps4	307	CGT (R) => TGT (C)	rps4	748	CTT (L) => TTT (F)
662	rps3	1610	TCA (S) => TTA (L)	rps3	1546	CGT (R) => TGT (C)	rps4	335	CCG (P) => CTG (L)	rps4	836	TCC (S) => TTC (F)
663	rps3	1624	CGG (R) => TGG (W)	rps3	1579	CCT (P) => TCT (S)	rps4	464	TCT (S) => TTT (F)	rps4	1094	TCG (S) => TTG (L)
664	rps4	32	CCA (P) => CTA (L)	rps3	1610	TCA (S) => TTA (L)	rps4	482	TCA (S) => TTA (L)	rps4	1105	CAT (H) => TAT (Y)
665	rps4	38	CCA (P) => CTA (L)	rps3	1624	CGG (R) => TGG (W)	rps4	748	CTT (L) => TTT (F)	rps4	1115	CCA (P) => CTA (L)
666	rps4	49	CGG (R) => TGG (W)	rps4	32	CCA (P) => CTA (L)	rps4	1067	TCG (S) => TTG (L)	rps4	1130	TCT (S) => TTT (F)
667	rps4	133	CCT (P) => TCT (S)	rps4	38	CCA (P) => CTA (L)	rps4	1078	CAT (H) => TAT (Y)	rps4	1181	CCA (P) => CTA (L)
668	rps4	164	TCA (S) => TTA (L)	rps4	49	CGG (R) => TGG (W)	rps4	1088	CCA (P) => CTA (L)	rps4	1195	CGG (R) => TGG (W)
669	rps4	193	CAT (H) => TAT (Y)	rps4	133	CCT (P) => TCT (S)	rps4	1103	TCT (S) => TTT (F)	rps7	116	CCA (P) => CTA (L)
670	rps4	257	CCA (P) => CTA (L)	rps4	164	TCA (S) => TTA (L)	rps4	1154	CCA (P) => CTA (L)	rps7	332	TCA (S) => TTA (L)
671	rps4	266	CCA (P) => CTA (L)	rps4	193	CAT (H) => TAT (Y)	rps4	1168	CGG (R) => TGG (W)	sdh3	65	TCC (S) => TTC (F)
672	rps4	278	TCG (S) => TTG (L)	rps4	257	CCA (P) => CTA (L)	rps7	116	CCA (P) => CTA (L)	sdh4	155	CCA (P) => CTA (L)
673	rps4	290	CCG (P) => CTG (L)	rps4	266	CCA (P) => CTA (L)	rps7	332	TCA (S) => TTA (L)	sdh4	197	TCC (S) => TTC (F)
674	rps4	307	CGT (R) => TGT (C)	rps4	278	TCG (S) => TTG (L)	sdh3	65	TCC (S) => TTC (F)	sdh4	203	CCA (P) => CTA (L)
675	rps4	335	CCG (P) => CTG (L)	rps4	290	CCG (P) => CTG (L)	sdh4	155	CCA (P) => CTA (L)	sdh4	259	CAT (H) => TAT (Y)
676	rps4	482	TCA (S) => TTA (L)	rps4	307	CGT (R) => TGT (C)	sdh4	197	TCC (S) => TTC (F)	sdh4	353	TCT (S) => TTT (F)
677	rps4	748	CTT (L) => TTT (F)	rps4	335	CCG (P) => CTG (L)	sdh4	203	CCA (P) => CTA (L)	sdh4	358	CCG (P) => TCG (S)
678	rps4	1094	TCG (S) => TTG (L)	rps4	464	TCT (S) => TTT (F)	sdh4	259	CAT (H) => TAT (Y)
679	rps4	1105	CAT (H) => TAT (Y)	rps4	482	TCA (S) => TTA (L)	sdh4	353	TCT (S) => TTT (F)
680	rps4	1115	CCA (P) => CTA (L)	rps4	748	CTT (L) => TTT (F)
681	rps4	1130	TCT (S) => TTT (F)	rps4	1076	TCG (S) => TTG (L)
682	rps4	1181	CCA (P) => CTA (L)	rps4	1087	CAT (H) => TAT (Y)
683	rps4	1195	CGG (R) => TGG (W)	rps4	1097	CCA (P) => CTA (L)
684	rps7	116	CCA (P) => CTA (L)	rps4	1112	TCT (S) => TTT (F)
685	rps7	332	TCA (S) => TTA (L)	rps4	1163	CCA (P) => CTA (L)
686	sdh3	65	TCC (S) => TTC (F)	rps4	1177	CGG (R) => TGG (W)
687	sdh4	155	CCA (P) => CTA (L)	rps7	116	CCA (P) => CTA (L)
688	sdh4	197	TCC (S) => TTC (F)	rps7	332	TCA (S) => TTA (L)
689	sdh4	203	CCA (P) => CTA (L)	sdh3	65	TCC (S) => TTC (F)
690	sdh4	259	CAT (H) => TAT (Y)	sdh4	155	CCA (P) => CTA (L)
691	sdh4	353	TCT (S) => TTT (F)	sdh4	197	TCC (S) => TTC (F)
692				sdh4	203	CCA (P) => CTA (L)
693				sdh4	259	CAT (H) => TAT (Y)
694				sdh4	353	TCT (S) => TTT (F)

## Sheet: Table S8
Table S8 Collinear blocks and their matched genes
ID	P. chinensis var. kissii VS. P. chinensis	P. chinensis var. kissii VS. P. cernua	P. chinensis VS. P. dahurica
1	mttB	nad9	rps1
2	ccmC	rps2	atp4
3	rps7	nad4L	rps2
4	rps12	atp4	nad9
5	nad3	rpl2	rps11
6	ccmFn	cox1	sdh4
7	rpl5	cob	cox3
8	cob	nad7	atp8
9	nad4	nad3	rps13
10	rps13	ccmFn	nad6
11	matR	atp9	nad7
12	nad2	nad4	nad4
13	cox2	cox3	sdh3
14	rpl16	rpl10	rps4
15	rps3	rps19-2	nad4L
16	rps19-2	rps3	atp4
17	ccmFc	rpl16	rpl2
18	rps1	cox2	cox1
19	sdh3	nad6
20	rps4	nad5
21	nad4L	ccmB
22	atp4	rps11
23	rpl2	sdh4
24	cox1	atp8
25	cox3	rps13
26	ccmFc	rps4
27	atp1	rps1
28	atp9	ccmFc
29	nad7	matR
30	nad6	atp6
31	rps19-2	nad3
32	rps13	rps7
33	atp6	ccmC
34	ccmFn	mttB
35	nad3	sdh3
36	rps12	rps2
37	rps7
38	ccmC
39	mttB
40	rps19
41	rps2
42	nad9
43	rps3
44	rpl16
45	cox2
46	nad5
47	rps11
48	sdh4
49	atp8
50	rps19
